# Supplementary material for: Management practice and discharge outcome of patients with psychiatric disorder admitted to psychiatry wards of selected specialized settings in Ethiopia
Source: BMC Psychiatry. 2023 May 17;23:343. doi: 10.1186/s12888-023-04860-3 (PMC10190027; doi:10.1186/s12888-023-04860-3)
Supplement: Supplementary file 1 — Additional file 1: Supplementary Table 1. Dataset of the study ’Management practice and discharge outcome of patients with psychiatric disorder admitted to psychiatry wards of selected specialized settings in Ethiopia'. [file 12888_2023_4860_MOESM1_ESM.xlsx]

## Sheet: MP and DO dataset
Supplementary Table 1: Dataset of the study 'Management practice and discharge outcome of patients with psychiatric disorder admitted to psychiatry wards of selected specialized settings in Ethiopia: a prospective observational study'.
patient_code	full_diagnosis	admission_date	discharge_date	age	sex	marital_status	living_situation	residence	education_level	employment	specific_job	income	family_history	life_event_A	life_event_B	life_event_C	life_event_D	life_event_E	life_event_F	life_event_G	life_event_H	life_event_I	life_event_J	life_event_K	life_event_L	Oslo_A	Oslo_B	Oslo_C	schizophrenia	bipolar_disorder	Major_depressive_disorder	organic_mental_disorder	personality_disorder	substance_use_disorder	acute_transient_psy_disorder	brief_psychotic_disorder	schizoaffective_disorder	Post_traumatic_stress_disorder	panic_attack	unspecified_schizophrenia_spectr	comorbidities	Retroviral_infection	epilepsy	hypertension	asthma	peptic_ulcer_disease	blindness	types_of_psychiatric_diagnosis	duration_since_diagnosis
1	bipolar 1 d/o, current manic episode with psychotic feature	2014-02-11	2014-03-01	25	female	married	with partner or family	rural	Primary school	employed	farmer	5200	yes	no	no	no	no	yes	no	no	no	no	no	no	no	1 or 2	Some concern and interest	possible	no	yes	no	no	no	no	no	no	no	no	no	no	present	no	no	no	no	yes	no	known psychiatric patient	4
2	bipolar 1 disorder, current manic episode with psychotic feature	2014-02-11	2014-03-01	25	female	married	with partner or family	rural	Primary school	employed	farmer	5200	yes	no	no	no	no	yes	no	no	no	no	no	no	no	1 or 2	Some concern and interest	possible	no	yes	no	no	no	no	no	no	no	no	no	no	present	no	no	no	no	yes	no	known psychiatric patient	4
3	bipolar 1 disorder, current manic episode with psychotic feature	2014-02-05	2014-03-19	18	female	married	with partner or family	rural	Primary school	employed	farmer	3000	yes	no	no	no	no	yes	no	no	no	no	no	no	yes	1 or 2	A lot of concern and interest	difficult	no	yes	no	no	no	no	no	no	no	no	no	no	absent	no	no	no	no	no	no	newly diagnosed psychiatric patient	0
4	major depressive disorder with psychotic feature plus post trouma stress disorder	2014-05-03	2014-06-21	22	female	single	with partner or family	urban	University or college	not imployed	has no work	2500	yes	no	no	no	no	no	no	no	no	no	no	no	no	1 or 2	A lot of concern and interest	difficult	no	no	yes	no	no	no	no	no	no	yes	no	no	absent	no	no	no	no	no	no	known psychiatric patient	1
5	schizophrenia	2014-04-05	2014-06-17	30	male	single	with partner or family	rural	Not able to read and write	employed	merchant	5000	no	no	no	no	no	no	no	no	no	no	yes	no	no	none	Some concern and interest	Very difficult	yes	no	no	no	no	no	no	no	no	no	no	no	absent	no	no	no	no	no	no	known psychiatric patient	12
6	bipolar 1 disorder, current manic episode with psychotic feature	2014-04-20	2014-07-11	20	male	single	with partner or family	urban	High school	not imployed	has no work	1500	no	no	no	no	no	no	no	no	no	no	no	no	no	1 or 2	A lot of concern and interest	difficult	no	yes	no	no	no	no	no	no	no	no	no	no	absent	no	no	no	no	no	no	known psychiatric patient	1
7	schizophrenia	2014-02-15	2014-05-01	30	male	married	with partner or family	rural	Primary school	employed	farmer	4000	no	no	no	no	no	no	no	no	no	no	no	no	no	2022-03-05	Little concern and interest	difficult	yes	no	no	no	no	no	no	no	no	no	no	no	absent	no	no	no	no	no	no	known psychiatric patient	1
8	schizophrenia	2014-03-01	2014-05-25	30	female	married	with partner or family	urban	University or college	employed	civil servant	6500	no	no	no	no	no	no	no	no	no	no	no	no	no	6 or more	A lot of concern and interest	difficult	yes	no	no	no	no	no	no	no	no	no	no	no	absent	no	no	no	no	no	no	known psychiatric patient	11
9	unspecified schizophrenia spectrum disorder	2014-03-05	2014-03-08	19	male	single	with partner or family	urban	Primary school	employed	self employed	3000	yes	yes	no	no	no	no	no	no	no	no	no	no	no	6 or more	A lot of concern and interest	easy	no	no	no	no	no	no	no	no	no	no	no	yes	absent	no	no	no	no	no	no	known psychiatric patient	1
10	bipolar 1 disorder, current manic episode with psychotic feature	2014-04-19	2014-08-07	35	female	married	with partner or family	rural	Not able to read and write	employed	farmer	4500	yes	yes	no	no	no	no	no	no	no	no	no	no	no	1 or 2	A lot of concern and interest	difficult	no	yes	no	no	no	no	no	no	no	no	no	no	absent	no	no	no	no	no	no	known psychiatric patient	1
11	schizophrenia	2014-01-11	2014-06-04	28	male	single	with partner or family	rural	Primary school	employed	farmer	2000	yes	no	no	yes	no	no	no	no	no	no	no	no	no	6 or more	Some concern and interest	easy	yes	no	no	no	no	no	no	no	no	no	no	no	absent	no	no	no	no	no	no	known psychiatric patient	3
12	schizophrenia	2014-03-02	2014-04-21	18	male	single	with partner or family	rural	Not able to read and write	not imployed	has no work	1000	no	no	no	no	no	no	no	no	no	no	no	no	no	1 or 2	Some concern and interest	difficult	yes	no	no	no	no	no	no	no	no	no	no	no	absent	no	no	no	no	no	no	newly diagnosed psychiatric patient	0
13	bipolar 1 disorder, current manic episode with psychotic feature	2014-03-15	2014-05-02	51	female	divorced	with partner or family	rural	Primary school	not imployed	has no work	1000	no	no	no	no	no	yes	yes	no	no	no	yes	no	no	2022-03-05	A lot of concern and interest	difficult	no	yes	no	no	no	no	no	no	no	no	no	no	absent	no	no	no	no	no	no	known psychiatric patient	20
14	bipolar 1 disorder, current manic episode with psychotic feature	2014-04-17	2014-05-26	40	female	married	with partner or family	rural	Not able to read and write	employed	farmer	3500	no	no	no	no	no	no	no	yes	no	no	no	no	no	1 or 2	Some concern and interest	difficult	no	yes	no	no	no	no	no	no	no	no	no	no	present	no	no	no	yes	no	no	newly diagnosed psychiatric patient	0
15	schizophrenia plus comorbid depression	2014-01-30	2014-06-15	28	female	single	with partner or family	rural	Not able to read and write	not imployed	has no work	1000	yes	yes	yes	no	no	no	yes	no	no	no	no	no	no	2022-03-05	A lot of concern and interest	easy	yes	no	yes	no	no	no	no	no	no	no	no	no	absent	no	no	no	no	no	no	newly diagnosed psychiatric patient	0
16	severe substance use disorder	2014-03-15	2014-05-27	26	male	single	alone	urban	University or college	not imployed	has no work	2000	no	yes	no	no	no	no	no	no	no	no	no	no	no	6 or more	A lot of concern and interest	very easy	no	no	no	no	no	yes	no	no	no	no	no	no	absent	no	no	no	no	no	no	newly diagnosed psychiatric patient	0
17	schizophrenia	2014-04-03	2014-06-05	18	male	single	with partner or family	rural	High school	not imployed	has no work	1000	yes	no	no	no	yes	no	no	no	no	no	no	no	no	1 or 2	A lot of concern and interest	difficult	yes	no	no	no	no	no	no	no	no	no	no	no	absent	no	no	no	no	no	no	newly diagnosed psychiatric patient	0
18	schizophrenia	2014-04-17	2014-06-11	40	male	married	with partner or family	rural	Not able to read and write	employed	farmer	5000	no	yes	no	no	no	no	no	no	no	no	no	no	yes	1 or 2	Little concern and interest	difficult	yes	no	no	no	no	no	no	no	no	no	no	no	absent	no	no	no	no	no	no	known psychiatric patient	1
19	schizophrenia	2014-02-22	2014-06-09	24	male	single	with partner or family	urban	High school	not imployed	has no work	1500	no	no	no	no	no	no	no	no	no	no	no	no	no	1 or 2	Some concern and interest	difficult	yes	no	no	no	no	no	no	no	no	no	no	no	absent	no	no	no	no	no	no	known psychiatric patient	1
20	schizophrenia	2014-04-04	2014-05-15	45	male	married	with partner or family	rural	Primary school	employed	farmer	3500	no	no	no	no	no	no	no	no	no	no	no	yes	no	1 or 2	Little concern and interest	difficult	yes	no	no	no	no	no	no	no	no	no	no	no	absent	no	no	no	no	no	no	known psychiatric patient	7
21	bipolar 1 disorder, current manic episode with psychotic feature	2014-03-16	2014-06-11	20	male	single	with partner or family	urban	High school	not imployed	has no work	20000	no	no	no	no	no	no	no	no	no	no	no	no	no	2022-03-05	A lot of concern and interest	easy	no	yes	no	no	no	no	no	no	no	no	no	no	absent	no	no	no	no	no	no	known psychiatric patient	2
22	schizophrenia, treatment resistant	2014-04-16	2014-06-24	28	male	single	with partner or family	rural	University or college	not imployed	has no work	2500	yes	no	no	no	no	no	no	no	no	no	no	no	no	1 or 2	Little concern and interest	difficult	yes	no	no	no	no	no	no	no	no	no	no	no	absent	no	no	no	no	no	no	known psychiatric patient	3
23	bipolar 1 disorder, current manic episode with psychotic feature	2014-03-16	2014-05-27	18	male	single	with partner or family	rural	High school	not imployed	has no work	500	no	no	no	no	no	no	no	no	no	no	no	no	no	2022-03-05	Some concern and interest	difficult	no	yes	no	no	no	no	no	no	no	no	no	no	absent	no	no	no	no	no	no	newly diagnosed psychiatric patient	0
24	post trouma stress disorder plus focal seizure	2014-04-20	2014-05-19	25	male	single	with partner or family	urban	University or college	not imployed	has no work	4000	yes	yes	no	no	no	no	no	no	no	no	no	no	no	6 or more	A lot of concern and interest	easy	no	no	no	no	no	no	no	no	no	yes	no	no	present	no	yes	yes	no	no	no	known psychiatric patient	4
25	schizophrenia	2014-04-04	2014-07-21	23	male	single	with partner or family	rural	Primary school	employed	farmer	7000	no	no	no	no	no	no	no	no	no	no	no	no	yes	1 or 2	Some concern and interest	difficult	yes	no	no	no	no	no	no	no	no	no	no	no	absent	no	no	no	no	no	no	newly diagnosed psychiatric patient	0
26	schizophrenia	2014-04-04	2014-05-23	20	female	married	with partner or family	rural	High school	not imployed	has no work	2500	no	no	no	no	no	no	no	no	no	no	no	no	no	6 or more	A lot of concern and interest	Very difficult	yes	no	no	no	no	no	no	no	no	no	no	no	present	yes	no	no	no	no	no	known psychiatric patient	3
27	bipolar 1 disorder, current manic episode with psychotic feature	2014-04-04	2014-07-09	22	female	married	with partner or family	rural	High school	employed	merchant	10000	yes	no	no	no	no	yes	yes	no	no	no	no	no	no	2022-03-05	A lot of concern and interest	difficult	no	yes	no	no	no	no	no	no	no	no	no	no	absent	no	no	no	no	no	no	known psychiatric patient	1
28	bipolar 1 disorder, current manic episode with psychotic feature	2014-03-10	2014-05-27	36	female	married	with partner or family	rural	Primary school	employed	self employed	3000	yes	no	no	no	no	no	no	no	no	no	no	no	no	1 or 2	A lot of concern and interest	easy	no	yes	no	no	no	no	no	no	no	no	no	no	present	yes	no	no	no	no	no	newly diagnosed psychiatric patient	0
29	schizophrenia plus severe substance use disorder	2014-04-06	2014-06-15	20	male	single	with partner or family	urban	Primary school	employed	self employed	2000	no	no	no	no	no	no	no	no	no	no	no	no	no	none	Some concern and interest	possible	yes	no	no	no	no	yes	no	no	no	no	no	no	absent	no	no	no	no	no	no	known psychiatric patient	1
30	bipolar 1 disorder, current manic episode with psychotic feature	2014-04-25	2014-06-22	30	female	divorced	with partner or family	rural	High school	not imployed	has no work	1000	no	yes	yes	no	no	no	no	no	no	no	no	no	no	2022-03-05	A lot of concern and interest	difficult	no	yes	no	no	no	no	no	no	no	no	no	no	absent	no	no	no	no	no	no	known psychiatric patient	5
31	bipolar 1 disorder, current manic episode with psychotic feature	2014-04-14	2014-07-12	40	male	married	with partner or family	rural	High school	not imployed	has no work	1000	no	no	no	no	no	yes	no	no	no	no	no	no	no	1 or 2	Some concern and interest	difficult	no	yes	no	no	no	no	no	no	no	no	no	no	absent	no	no	no	no	no	no	known psychiatric patient	10
32	schizoaffective disorder bipolar type	2014-01-18	2014-06-15	18	male	single	with partner or family	rural	High school	not imployed	has no work	500	no	no	no	no	no	no	no	no	no	no	no	no	no	none	Some concern and interest	difficult	no	no	no	no	no	no	no	no	yes	no	no	no	absent	no	no	no	no	no	no	known psychiatric patient	2
33	bipolar 1 disorder, current depressive episode	2014-03-14	2014-05-08	30	male	married	with partner or family	urban	High school	employed	merchant	8000	no	no	no	yes	no	no	no	no	no	no	no	no	no	1 or 2	A lot of concern and interest	difficult	no	yes	no	no	no	no	no	no	no	no	no	no	absent	no	no	no	no	no	no	newly diagnosed psychiatric patient	0
34	schizophrenia	2014-03-09	2014-07-01	25	female	single	with partner or family	urban	Primary school	not imployed	has no work	1000	no	no	no	no	no	no	no	no	no	no	no	no	no	2022-03-05	A lot of concern and interest	very easy	yes	no	no	no	no	no	no	no	no	no	no	no	absent	no	no	no	no	no	no	known psychiatric patient	2
35	brief psychotic disorder	2014-04-21	2014-06-08	18	female	single	with partner or family	urban	High school	not imployed	has no work	500	yes	no	no	no	no	no	no	no	no	no	no	no	no	1 or 2	A lot of concern and interest	easy	no	no	no	no	no	no	no	yes	no	no	no	no	absent	no	no	no	no	no	no	newly diagnosed psychiatric patient	0
36	bipolar 1 disorder, current manic episode with psychotic feature	2014-04-29	2014-07-06	19	female	single	with partner or family	rural	Primary school	employed	daily labor	2000	no	no	no	no	no	no	no	no	no	no	no	no	no	6 or more	A lot of concern and interest	easy	no	yes	no	no	no	no	no	no	no	no	no	no	absent	no	no	no	no	no	no	newly diagnosed psychiatric patient	0
37	schizophrenia plus generalized tonic clonic seizure	2014-04-21	2014-05-26	18	male	single	with partner or family	rural	Primary school	not imployed	has no work	1000	no	yes	no	no	no	no	no	no	no	no	no	no	no	1 or 2	Some concern and interest	Very difficult	yes	no	no	no	no	no	no	no	no	no	no	no	present	no	yes	no	no	no	no	newly diagnosed psychiatric patient	0
38	bipolar 1 disorder, current manic episode with psychotic feature	2014-03-20	2014-05-23	29	male	divorced	with partner or family	rural	High school	not imployed	has no work	1000	no	no	no	no	no	yes	no	no	no	no	no	no	no	2022-03-05	Some concern and interest	difficult	no	yes	no	no	no	no	no	no	no	no	no	no	absent	no	no	no	no	no	no	known psychiatric patient	13
39	schizophrenia	2014-04-24	2014-06-22	40	male	single	with partner or family	urban	Primary school	not imployed	has no work	1500	yes	yes	no	no	no	no	no	no	no	no	no	no	no	1 or 2	A lot of concern and interest	difficult	yes	no	no	no	no	no	no	no	no	no	no	no	absent	no	no	no	no	no	no	known psychiatric patient	2
40	bipolar 1 disorder	2014-04-14	2014-06-19	22	male	single	with partner or family	rural	High school	employed	merchant	5000	no	no	no	no	no	no	no	no	no	no	no	no	no	6 or more	A lot of concern and interest	very easy	no	yes	no	no	no	no	no	no	no	no	no	no	absent	no	no	no	no	no	no	newly diagnosed psychiatric patient	0
41	bipolar d/o, current manic episode with psychotic feature	2014-02-13	2014-03-03	37	female	married	with partner or family	rural	Primary school	employed	farmer	3000	yes	no	no	no	no	no	no	no	no	no	no	no	no	6 or more	A lot of concern and interest	easy	no	yes	no	no	no	no	no	no	no	no	no	no	present	no	no	no	no	yes	no	known psychiatric patient	5
42	bipolar d/o, current manic episode with psychotic feature	2014-02-07	2014-03-21	23	female	married	with partner or family	rural	Primary school	employed	farmer	4000	yes	no	no	no	no	yes	no	no	no	no	no	no	yes	6 or more	Some concern and interest	easy	no	yes	no	no	no	no	no	no	no	no	no	no	absent	no	no	no	no	no	no	newly diagnosed psychiatric patient	0
43	major depressive disorder	2014-05-05	2014-06-23	27	female	single	with partner or family	urban	University or college	employed	civil servant	6000	yes	no	no	no	no	no	no	no	no	no	no	no	no	2022-03-05	A lot of concern and interest	easy	no	no	yes	no	no	no	no	no	no	yes	no	no	present	no	no	no	no	yes	no	known psychiatric patient	2
44	schizophrenia	2014-04-05	2015-06-12	35	male	single	with partner or family	rural	Not able to read and write	employed	merchant	5200	no	no	no	no	no	no	no	no	no	no	yes	no	no	6 or more	A lot of concern and interest	easy	yes	no	no	no	no	no	no	no	no	no	no	no	absent	no	no	no	no	no	no	known psychiatric patient	12
45	bipolar d/o, current manic episode with psychotic feature	2014-04-20	2014-07-08	25	male	single	with partner or family	urban	High school	not imployed	has no work	1000	no	no	no	no	no	no	no	no	no	no	no	no	no	2022-03-05	A lot of concern and interest	easy	no	yes	no	no	no	no	no	no	no	no	no	no	absent	no	no	no	no	no	no	known psychiatric patient	1
46	schizophrenia	2014-04-15	2014-05-21	37	male	married	with partner or family	rural	Primary school	employed	farmer	3500	no	no	no	no	no	no	no	no	no	no	no	no	no	1 or 2	Little concern and interest	difficult	yes	no	no	no	no	no	no	no	no	no	no	no	present	no	no	no	no	yes	no	known psychiatric patient	1
47	schizophrenia	2014-03-02	2014-05-05	35	female	married	with partner or family	urban	University or college	employed	civil servant	5500	no	no	no	no	no	no	no	no	no	no	no	no	no	6 or more	A lot of concern and interest	easy	yes	no	no	no	no	no	no	no	no	no	no	no	absent	no	no	no	no	no	no	known psychiatric patient	7
48	schizophrenia	2014-03-08	2014-03-23	24	male	single	with partner or family	urban	Primary school	employed	self employed	3000	yes	yes	no	no	no	no	no	no	no	no	no	no	no	1 or 2	Some concern and interest	difficult	yes	no	no	no	no	no	no	no	no	no	no	no	present	yes	no	no	no	no	no	known psychiatric patient	1
49	bipolar d/o, current manic episode with psychotic feature	2014-04-20	2014-06-30	42	female	married	with partner or family	rural	Not able to read and write	employed	farmer	2500	yes	yes	no	no	no	no	no	no	no	no	no	no	no	6 or more	A lot of concern and interest	easy	no	yes	no	no	no	no	no	no	no	no	no	no	absent	no	no	no	no	no	no	known psychiatric patient	1
50	schizophrenia	2014-04-11	2014-05-24	33	male	single	with partner or family	rural	Primary school	employed	farmer	2000	yes	no	no	no	no	no	no	no	no	no	no	no	no	6 or more	Some concern and interest	easy	yes	no	no	no	no	no	no	no	no	no	no	no	absent	no	no	no	no	no	no	known psychiatric patient	3
51	schizophrenia	2014-04-04	2014-05-23	23	male	single	with partner or family	rural	Not able to read and write	not imployed	has no work	1200	no	no	no	no	no	no	no	no	no	no	yes	no	yes	2022-03-05	Some concern and interest	very easy	yes	no	no	no	no	no	no	no	no	no	no	no	absent	no	no	no	no	no	no	newly diagnosed psychiatric patient	0
52	bipolar d/o, current manic episode with psychotic feature	2014-03-17	2014-05-07	55	female	married	with partner or family	rural	Primary school	not imployed	has no work	1200	no	no	no	no	no	yes	yes	no	no	no	yes	no	no	2022-03-05	A lot of concern and interest	easy	no	yes	no	no	no	no	no	no	no	no	no	no	absent	no	no	no	no	no	no	known psychiatric patient	17
53	bipolar d/o, current manic episode with psychotic feature	2014-04-15	2014-05-25	45	female	married	with partner or family	rural	Not able to read and write	employed	farmer	4000	no	no	no	no	no	no	no	no	no	no	no	no	no	1 or 2	Little concern and interest	difficult	no	yes	no	no	no	no	no	no	no	no	no	no	present	no	no	no	yes	no	no	known psychiatric patient	1
54	schizophrenia plus major depressive disorder	2014-04-30	2014-07-03	31	female	single	with partner or family	rural	Not able to read and write	not imployed	has no work	1000	yes	yes	yes	no	no	no	yes	no	no	no	no	no	no	6 or more	A lot of concern and interest	easy	yes	no	yes	no	no	no	no	no	no	no	no	no	absent	no	no	no	no	no	no	newly diagnosed psychiatric patient	0
55	severe substance use disorder	2014-03-13	2014-05-25	31	male	single	alone	urban	University or college	not imployed	has no work	3000	no	yes	no	no	no	no	no	no	no	no	no	no	no	6 or more	A lot of concern and interest	easy	no	no	no	no	no	yes	no	no	no	no	no	no	present	no	no	no	no	yes	no	newly diagnosed psychiatric patient	0
56	bipolar d/o	2014-04-14	2014-06-19	27	male	single	with partner or family	rural	High school	employed	merchant	4000	no	no	no	no	no	no	no	no	no	no	no	no	no	6 or more	A lot of concern and interest	very easy	no	yes	no	no	no	no	no	no	no	no	no	no	absent	no	no	no	no	no	no	newly diagnosed psychiatric patient	0
57	schizophrenia	2014-02-05	2014-04-07	23	male	single	with partner or family	rural	High school	not imployed	has no work	1000	yes	no	no	no	yes	no	no	no	no	no	no	no	no	2022-03-05	A lot of concern and interest	easy	yes	no	no	no	no	no	no	no	no	no	no	no	absent	no	no	no	no	no	no	newly diagnosed psychiatric patient	0
58	schizophrenia	2014-04-19	2014-06-13	44	male	married	with partner or family	rural	Not able to read and write	employed	farmer	4000	no	no	no	no	no	no	no	no	no	no	no	no	no	1 or 2	Little concern and interest	difficult	yes	no	no	no	no	no	no	no	no	no	no	no	absent	no	no	no	no	no	no	known psychiatric patient	1
59	schizophrenia	2014-04-22	2014-06-29	25	male	single	with partner or family	urban	High school	not imployed	has no work	1000	no	no	no	no	no	no	no	no	no	no	no	no	no	2022-03-05	Some concern and interest	easy	yes	no	no	no	no	no	no	no	no	no	no	no	absent	no	no	no	no	no	no	known psychiatric patient	1
60	schizophrenia	2014-04-07	2014-05-18	52	male	married	with partner or family	rural	Primary school	employed	farmer	4000	no	no	no	no	no	no	yes	no	no	no	no	yes	no	6 or more	Some concern and interest	easy	yes	no	no	no	no	no	no	no	no	no	no	no	absent	no	no	no	no	no	no	known psychiatric patient	9
61	bipolar d/o, current manic episode with psychotic feature	2014-03-17	2014-06-12	25	male	single	with partner or family	urban	High school	not imployed	has no work	2000	no	no	no	no	no	no	no	no	no	no	no	no	no	2022-03-05	A lot of concern and interest	easy	no	yes	no	no	no	no	no	no	no	no	no	no	absent	no	no	no	no	no	no	known psychiatric patient	2
62	schizophrenia	2014-04-20	2014-06-28	31	male	single	with partner or family	rural	University or college	not imployed	has no work	2000	yes	no	no	no	no	no	no	no	no	no	no	no	no	1 or 2	Some concern and interest	difficult	yes	no	no	no	no	no	no	no	no	no	no	no	absent	no	no	no	no	no	no	known psychiatric patient	3
63	bipolar d/o, current manic episode with psychotic feature	2014-03-19	2014-05-30	20	male	single	with partner or family	rural	High school	not imployed	has no work	1000	no	no	no	no	no	no	no	no	no	no	no	no	no	2022-03-05	Some concern and interest	difficult	no	yes	no	no	no	no	no	no	no	no	no	no	absent	no	no	no	no	no	no	newly diagnosed psychiatric patient	0
64	post trauma stress disorder plus focal seizure	2014-04-26	2014-05-25	30	male	single	with partner or family	urban	University or college	not imployed	has no work	2000	yes	yes	no	no	no	no	no	no	no	no	no	no	no	6 or more	A lot of concern and interest	easy	no	no	no	no	no	no	no	no	no	yes	no	no	present	no	yes	no	no	no	no	known psychiatric patient	5
65	schizophrenia	2014-04-05	2014-07-22	25	male	single	with partner or family	rural	Primary school	employed	farmer	2000	no	no	no	no	no	no	no	no	no	no	no	no	no	1 or 2	Some concern and interest	possible	yes	no	no	no	no	no	no	no	no	no	no	no	absent	no	no	no	no	no	no	newly diagnosed psychiatric patient	0
66	schizophrenia	2014-04-05	2014-05-24	25	female	married	with partner or family	rural	High school	not imployed	has no work	2000	no	no	no	no	no	no	no	no	no	no	no	no	no	6 or more	A lot of concern and interest	very easy	yes	no	no	no	no	no	no	no	no	no	no	no	present	yes	no	no	no	no	no	known psychiatric patient	2
67	bipolar d/o, current manic episode with psychotic feature	2014-04-04	2014-06-19	24	female	married	with partner or family	rural	High school	employed	merchant	3000	yes	no	no	no	no	yes	yes	no	no	no	no	no	no	2022-03-05	A lot of concern and interest	difficult	no	yes	no	no	no	no	no	no	no	no	no	no	absent	no	no	no	no	no	no	known psychiatric patient	1
68	bipolar d/o, current manic episode with psychotic feature	2014-03-12	2014-05-29	39	female	married	with partner or family	rural	Primary school	employed	self employed	3500	yes	no	no	no	no	no	no	no	no	no	no	no	no	2022-03-05	A lot of concern and interest	easy	no	yes	no	no	no	no	no	no	no	no	no	no	present	yes	no	no	no	no	no	newly diagnosed psychiatric patient	0
69	schizophrenia plus severe substance use disorder	2014-04-07	2014-06-16	23	male	single	with partner or family	urban	Primary school	employed	self employed	2000	no	no	no	no	no	no	no	no	no	no	no	no	no	1 or 2	Some concern and interest	possible	yes	no	no	no	no	yes	no	no	no	no	no	no	absent	no	no	no	no	no	no	newly diagnosed psychiatric patient	0
70	bipolar d/o, current manic episode with psychotic feature	2014-04-26	2014-06-23	35	female	divorced	with partner or family	rural	High school	not imployed	has no work	1000	no	yes	yes	no	no	no	no	no	no	no	no	no	no	2022-03-05	A lot of concern and interest	difficult	no	yes	no	no	no	no	no	no	no	no	no	no	absent	no	no	no	no	no	no	known psychiatric patient	5
71	bipolar d/o, current manic episode with psychotic feature	2014-04-15	2014-07-13	47	male	married	with partner or family	rural	High school	not imployed	has no work	1000	no	no	no	no	no	no	yes	no	no	no	no	no	no	1 or 2	Some concern and interest	difficult	no	yes	no	no	no	no	no	no	no	no	no	no	absent	no	no	no	no	no	no	known psychiatric patient	10
72	schizoaffective disorder	2014-04-18	2014-06-05	24	male	single	with partner or family	rural	High school	not imployed	has no work	1500	no	no	no	no	no	no	no	no	no	no	no	no	no	2022-03-05	A lot of concern and interest	possible	no	no	no	no	no	no	no	no	yes	no	no	no	absent	no	no	no	no	no	no	known psychiatric patient	2
73	bipolar d/o current depressive episode plus catatonia associated with b/d	2014-03-14	2014-04-26	32	male	married	with partner or family	urban	High school	employed	merchant	5000	yes	no	no	yes	no	no	no	no	no	no	no	no	no	1 or 2	A lot of concern and interest	difficult	no	yes	no	no	no	no	no	no	no	no	no	no	absent	no	no	no	no	no	no	newly diagnosed psychiatric patient	0
74	schizophrenia	2014-04-09	2014-06-08	29	female	single	with partner or family	urban	Primary school	not imployed	has no work	1000	no	no	no	no	no	no	no	no	no	no	no	no	no	2022-03-05	A lot of concern and interest	very easy	yes	no	no	no	no	no	no	no	no	no	no	no	absent	no	no	no	no	no	no	known psychiatric patient	2
75	brief psychotic disorder	2014-04-22	2014-06-09	22	female	single	with partner or family	urban	High school	not imployed	has no work	1000	yes	no	no	no	no	no	no	no	no	no	no	no	no	1 or 2	A lot of concern and interest	easy	no	no	no	no	no	no	no	yes	no	no	no	no	absent	no	no	no	no	no	no	newly diagnosed psychiatric patient	0
76	bipolar d/o current, current manic episode with psychotic feature	2014-04-30	2014-07-07	21	female	single	with partner or family	rural	Primary school	employed	daily labor	2000	no	no	no	no	no	no	no	no	no	no	no	no	no	6 or more	A lot of concern and interest	easy	no	yes	no	no	no	no	no	no	no	no	no	no	absent	no	no	no	no	no	no	newly diagnosed psychiatric patient	0
77	schizophrenia plus GTC seizure	2014-04-22	2014-05-30	20	male	single	with partner or family	rural	Primary school	not imployed	has no work	1000	no	yes	no	no	no	no	no	no	no	no	no	no	no	1 or 2	Some concern and interest	difficult	yes	no	no	no	no	no	no	no	no	no	no	no	present	no	yes	no	no	no	no	newly diagnosed psychiatric patient	0
78	bipolar d/o current manic episode with psychiatric feature	2014-03-22	2014-05-25	34	male	divorced	with partner or family	rural	High school	not imployed	has no work	1000	no	no	no	no	no	yes	no	no	no	no	no	no	no	2022-03-05	Some concern and interest	difficult	no	yes	no	no	no	no	no	no	no	no	no	no	absent	no	no	no	no	no	no	known psychiatric patient	3
79	schizophrenia	2014-05-24	2014-07-22	44	male	single	with partner or family	urban	Primary school	not imployed	has no work	1000	yes	yes	no	no	no	no	no	no	no	no	no	no	no	2022-03-05	A lot of concern and interest	easy	yes	no	no	no	no	no	no	no	no	no	no	no	absent	no	no	no	no	no	no	known psychiatric patient	2
80	bipolar disorder with psychotic feature	2014-05-14	2014-06-11	33	male	single	alone	urban	Postgraduate	employed	civil servant	10000	no	no	no	no	no	no	no	no	no	no	no	no	no	1 or 2	Some concern and interest	easy	no	yes	no	no	no	no	yes	no	no	no	no	no	absent	no	no	no	no	no	no	known psychiatric patient	3
81	schizophrenia	2014-05-12	2014-06-09	22	male	single	with partner or family	rural	High school	employed	farmer	1000	no	no	no	no	no	no	no	no	no	no	no	no	no	2022-03-05	Some concern and interest	easy	yes	no	no	no	no	no	no	no	no	no	no	no	absent	no	no	no	no	no	no	known psychiatric patient	7
82	schizophrenia	2014-04-07	2014-05-29	45	male	married	with partner or family	rural	Primary school	employed	farmer	500	yes	no	no	yes	no	no	no	no	no	no	no	no	no	1 or 2	Some concern and interest	very easy	yes	no	no	no	no	no	no	no	no	no	no	no	absent	no	no	no	no	no	no	known psychiatric patient	25
83	bipolar disorder with psychotic feature	2014-05-12	2014-06-14	62	male	married	with partner or family	rural	Primary school	employed	farmer	4000	no	no	no	no	no	no	no	no	no	no	no	no	no	6 or more	A lot of concern and interest	easy	no	yes	no	no	no	no	yes	no	no	no	no	no	absent	no	no	no	no	no	no	known psychiatric patient	20
84	alcohol withdrawal syndrome	2014-05-01	2014-06-07	40	male	divorced	with partner or family	urban	High school	employed	self employed	20000	no	no	no	no	no	yes	no	no	no	no	no	no	no	2022-03-05	Some concern and interest	easy	no	no	no	no	no	yes	no	no	no	no	no	no	absent	no	no	no	no	no	no	newly diagnosed psychiatric patient	0
85	schzophrenia	2014-05-10	2014-06-09	36	male	divorced	with partner or family	rural	Not able to read and write	employed	self employed	5000	no	no	no	no	no	yes	no	no	no	yes	yes	yes	no	1 or 2	Some concern and interest	possible	yes	no	no	no	no	no	no	no	no	no	no	no	absent	no	no	no	no	no	no	newly diagnosed psychiatric patient	0
86	bipolar disorder with psychotic feature	2014-05-15	2014-06-14	26	male	single	alone	urban	University or college	employed	self employed	8000	no	no	no	yes	no	no	yes	no	no	no	yes	no	no	2022-03-05	Some concern and interest	very easy	no	yes	no	no	no	no	yes	no	no	no	no	no	absent	no	no	no	no	no	no	known psychiatric patient	5
87	schizophrenia plus substance use disorder	2014-05-04	2014-06-03	31	male	single	with partner or family	urban	Primary school	employed	self employed	1000	no	no	no	no	no	no	no	no	no	no	no	no	no	1 or 2	Uncertain	possible	yes	no	no	no	no	yes	no	no	no	no	no	no	absent	no	no	no	no	no	no	known psychiatric patient	6
88	bipolar disorder with psychotic feature	2014-05-10	2014-06-07	24	female	single	with partner or family	urban	High school	not imployed	has no work	1000	no	no	no	no	no	no	no	no	no	yes	yes	no	no	none	Some concern and interest	very easy	no	yes	no	no	no	no	yes	no	no	no	no	no	absent	no	no	no	no	no	no	newly diagnosed psychiatric patient	0
89	schizophrenia	2014-05-24	2014-07-07	40	male	married	with partner or family	rural	Not able to read and write	employed	farmer	2000	no	no	no	no	no	no	no	no	no	no	no	no	no	2022-03-05	Some concern and interest	easy	yes	no	no	no	no	no	no	no	no	no	no	no	absent	no	no	no	no	no	no	known psychiatric patient	15
90	schizophrenia	2014-05-18	2014-06-17	31	male	single	with partner or family	urban	High school	not imployed	has no work	0	yes	no	no	no	no	no	no	no	no	no	no	no	no	1 or 2	Some concern and interest	difficult	yes	no	no	no	no	no	no	no	no	no	no	no	absent	no	no	no	no	no	no	known psychiatric patient	0
91	bipolar disorder	2014-05-06	2014-06-04	24	male	single	with partner or family	urban	High school	employed	self employed	4000	no	no	yes	no	yes	no	no	no	no	no	no	no	no	1 or 2	Some concern and interest	easy	no	yes	no	no	no	no	no	no	no	no	no	no	absent	no	no	no	no	no	no	known psychiatric patient	2
92	schizophrenia plus epilepsy	2014-05-10	2014-06-09	27	male	single	with partner or family	urban	Not able to read and write	not imployed	has no work	0	no	yes	no	no	yes	no	no	no	no	yes	no	no	no	none	Uncertain	easy	yes	no	no	no	no	no	no	no	no	no	no	no	present	no	yes	no	no	no	no	newly diagnosed psychiatric patient	0
93	bipolar disorder, current manic episode with psychotic feature	2014-05-06	2014-06-02	37	male	single	with partner or family	urban	University or college	employed	civil servant	3600	no	no	no	no	no	no	no	no	no	no	yes	no	no	none	Some concern and interest	easy	no	yes	no	no	no	no	no	no	no	no	no	no	absent	no	no	no	no	no	no	known psychiatric patient	2
94	bipolar disorder,current manic episode	2014-05-22	2014-07-01	36	male	married	with partner or family	rural	High school	employed	farmer	2000	yes	no	no	yes	no	no	no	no	no	no	no	no	no	1 or 2	Uncertain	easy	no	yes	no	no	no	no	no	no	no	no	no	no	absent	no	no	no	no	no	no	known psychiatric patient	6
95	schizophrenia	2014-05-06	2014-06-02	30	male	married	with partner or family	rural	Primary school	employed	farmer	2000	yes	no	yes	no	yes	no	no	no	no	no	no	no	no	1 or 2	Some concern and interest	easy	yes	no	no	no	no	no	no	no	no	no	no	no	absent	no	no	no	no	no	no	known psychiatric patient	10
96	schizophrenia plus chat use disorder	2014-05-05	2014-06-04	29	male	single	with partner or family	rural	High school	employed	self employed	2000	no	no	no	no	no	no	no	no	no	no	no	no	no	2022-03-05	Some concern and interest	easy	yes	no	no	no	no	yes	no	no	no	no	no	no	absent	no	no	no	no	no	no	known psychiatric patient	2
97	bipolar disorder with psychotic feature	2014-05-04	2014-06-01	21	male	single	with partner or family	urban	High school	employed	self employed	15000	yes	no	no	no	no	no	no	no	no	no	no	no	no	1 or 2	Some concern and interest	Very difficult	no	yes	no	no	no	no	no	no	no	no	no	no	absent	no	no	no	no	no	no	known psychiatric patient	2
98	bipolar disorder with psychotic feature	2014-05-11	2014-06-09	25	female	single	with partner or family	urban	University or college	employed	civil servant	4000	yes	no	no	no	no	no	yes	no	no	no	no	no	no	none	Some concern and interest	easy	no	yes	no	no	no	no	yes	no	no	no	no	no	absent	no	no	no	no	no	no	known psychiatric patient	3
99	schizophrenia	2014-05-11	2014-06-07	28	male	single	with partner or family	urban	University or college	employed	self employed	3400	no	no	no	no	no	no	no	no	no	no	no	no	yes	none	Some concern and interest	easy	yes	no	no	no	no	no	no	no	no	no	no	no	absent	no	no	no	no	no	no	known psychiatric patient	2
100	schizophrenia	2014-05-05	2014-06-04	48	male	married	with partner or family	urban	Primary school	not imployed	has no work	5000	yes	no	no	no	no	no	no	no	no	yes	yes	no	no	none	Some concern and interest	easy	yes	no	no	no	no	no	no	no	no	no	no	no	absent	no	no	no	no	no	no	known psychiatric patient	15
101	bipolar disorder with psychotic feature	2014-05-04	2014-05-21	35	female	divorced	alone	urban	University or college	employed	civil servant	6100	no	no	no	no	no	no	yes	no	no	no	no	yes	no	1 or 2	Some concern and interest	very easy	no	yes	no	no	no	no	no	no	no	no	no	no	absent	no	no	no	no	no	no	known psychiatric patient	16
102	schizophrenia plus pervasive developmental disorder plus panic atack	2014-05-11	2014-06-07	28	female	single	with partner or family	urban	University or college	employed	civil servant	7400	yes	no	no	no	no	no	no	no	no	no	no	no	no	1 or 2	Some concern and interest	easy	yes	no	no	no	no	no	no	no	no	no	yes	no	absent	no	no	no	no	no	no	known psychiatric patient	10
103	schizophrenia	2014-05-17	2014-06-19	19	female	single	with partner or family	urban	High school	not imployed	has no work	0	no	no	no	no	no	no	no	no	no	no	no	no	no	2022-03-05	Some concern and interest	easy	yes	no	no	no	no	no	no	no	no	no	no	no	absent	no	no	no	no	no	no	newly diagnosed psychiatric patient	0
104	schizophrenia	2014-05-22	2014-06-19	37	male	single	alone	rural	University or college	employed	civil servant	6500	yes	no	no	no	yes	no	no	no	no	no	no	no	no	2022-03-05	Some concern and interest	easy	yes	no	no	no	no	no	no	no	no	no	no	no	absent	no	no	no	no	no	no	newly diagnosed psychiatric patient	0
105	major depressive disorder with psychotic feature	2014-05-20	2014-06-24	23	male	single	with partner or family	urban	University or college	not imployed	has no work	500	no	no	no	no	no	no	no	no	no	no	no	no	no	2022-03-05	A lot of concern and interest	possible	no	no	yes	no	no	no	yes	no	no	no	no	no	absent	no	no	no	no	no	no	known psychiatric patient	1
106	major depressive disorder plus substance use disorder	2014-05-15	2014-06-22	31	male	single	with partner or family	urban	High school	not imployed	has no work	0	yes	no	no	no	no	no	no	no	no	no	no	no	no	1 or 2	Uncertain	easy	no	no	yes	no	no	yes	no	no	no	no	no	no	absent	no	no	no	no	no	no	known psychiatric patient	6
107	schizophrenia plus hypertension(stage II)	2014-04-28	2014-06-05	55	female	divorced	with partner or family	rural	Not able to read and write	not imployed	has no work	0	no	no	no	no	no	yes	yes	yes	no	no	yes	no	yes	none	Little concern and interest	difficult	yes	no	no	no	no	no	no	no	no	no	no	no	present	no	no	yes	no	no	no	known psychiatric patient	8
108	bipolar disorder with psychotic feature	2014-05-06	2014-06-03	20	female	married	with partner or family	rural	Not able to read and write	not imployed	has no work	0	no	yes	no	no	yes	no	no	no	no	no	no	no	no	1 or 2	Some concern and interest	easy	yes	no	no	no	no	no	yes	no	no	no	no	no	absent	no	no	no	no	no	no	newly diagnosed psychiatric patient	0
109	schizophrenia	2014-05-19	2014-07-03	18	male	single	with partner or family	rural	Primary school	not imployed	has no work	1000	no	no	no	yes	no	no	no	no	no	no	no	no	no	1 or 2	Some concern and interest	easy	yes	no	no	no	no	no	no	no	no	no	no	no	absent	no	no	no	no	no	no	newly diagnosed psychiatric patient	0
110	bipolar disorder with psychotic feature	2014-05-10	2014-06-04	22	male	single	alone	urban	University or college	employed	civil servant	8000	no	no	yes	no	no	no	no	no	no	no	no	no	no	2022-03-05	Some concern and interest	very easy	no	yes	no	no	no	no	yes	no	no	no	no	no	absent	no	no	no	no	no	no	known psychiatric patient	3
111	schizophrenia	2014-05-20	2014-06-24	31	male	single	with partner or family	urban	High school	not imployed	has no work	3000	yes	no	no	yes	no	no	yes	no	yes	yes	no	no	no	1 or 2	Some concern and interest	easy	yes	no	no	no	no	no	no	no	no	no	no	no	absent	no	no	no	no	no	no	known psychiatric patient	6
112	major depressive disorder with psychotic feature plus epilepsy plus RVI	2014-05-10	2014-06-22	30	female	married	with partner or family	urban	University or college	employed	civil servant	6400	yes	yes	no	yes	no	no	no	no	no	no	no	no	no	2022-03-05	Some concern and interest	easy	no	no	yes	no	no	no	yes	no	no	no	no	no	present	yes	yes	no	no	no	no	known psychiatric patient	9
113	schizophrenia plus comorbid major depressive disorder	2014-05-05	2014-06-20	24	female	single	with partner or family	urban	Primary school	not imployed	has no work	300	yes	no	no	no	yes	no	no	no	no	no	no	no	no	1 or 2	Some concern and interest	easy	yes	no	yes	no	no	no	no	no	no	no	no	no	absent	no	no	no	no	no	no	known psychiatric patient	7
114	major depressive disorder with psychotic feature	2014-04-15	2014-05-11	36	female	married	with partner or family	rural	University or college	employed	civil servant	10000	no	no	no	yes	no	no	no	no	no	yes	yes	no	no	none	Some concern and interest	easy	no	no	yes	no	no	no	yes	no	no	no	no	no	absent	no	no	no	no	no	no	known psychiatric patient	2
115	schizophrenia	2014-04-13	2014-05-17	37	female	divorced	alone	rural	Primary school	not imployed	has no work	350	yes	no	no	no	no	yes	yes	no	no	no	no	no	no	1 or 2	Some concern and interest	easy	yes	no	no	no	no	no	no	no	no	no	no	no	absent	no	no	no	no	no	no	known psychiatric patient	7
116	schizophrenia plus bipolar disorder	2014-04-15	2014-06-02	25	female	single	with partner or family	urban	High school	not imployed	has no work	0	yes	no	no	no	no	no	no	no	no	no	no	no	no	6 or more	Some concern and interest	possible	yes	yes	no	no	no	no	no	no	no	no	no	no	absent	no	no	no	no	no	no	known psychiatric patient	1
117	major depressive disorder plus psychosis	2014-04-15	2014-04-30	18	male	single	with partner or family	urban	High school	not imployed	has no work	0	yes	no	no	no	no	no	no	no	no	no	no	no	no	2022-03-05	Some concern and interest	possible	no	no	yes	no	no	no	yes	no	no	no	no	no	absent	no	no	no	no	no	no	known psychiatric patient	4
118	schizophrenia plus substance use disorder	2014-04-01	2014-05-01	21	male	single	with partner or family	urban	University or college	not imployed	has no work	0	no	no	no	no	no	no	no	no	no	no	no	no	no	2022-03-05	Some concern and interest	possible	yes	no	no	no	no	yes	no	no	no	no	no	no	absent	no	no	no	no	no	no	known psychiatric patient	1
119	catatonia secondary to brief psychotic disorder	2014-05-27	2014-06-23	33	male	married	with partner or family	urban	University or college	employed	civil servant	15000	no	no	no	no	no	no	no	no	no	no	no	no	no	2022-03-05	Some concern and interest	very easy	no	no	no	no	no	no	no	yes	no	no	no	no	absent	no	no	no	no	no	no	newly diagnosed psychiatric patient	0
120	bipolar disorder with psychotic feature	2014-05-12	2014-07-02	43	female	single	with partner or family	urban	University or college	employed	daily labor	1000	yes	no	yes	no	yes	no	no	no	no	no	no	no	no	1 or 2	Some concern and interest	easy	no	yes	no	no	no	no	yes	no	no	no	no	no	absent	no	no	no	no	no	no	known psychiatric patient	21
121	schizophrenia plus bipolar disorder plus RVI	2014-04-27	2014-05-15	31	female	widowed	with partner or family	urban	Not able to read and write	not imployed	has no work	0	yes	yes	no	no	no	yes	yes	yes	yes	yes	yes	yes	no	1 or 2	Little concern and interest	easy	yes	yes	no	no	no	no	no	no	no	no	no	no	present	yes	no	no	no	no	no	newly diagnosed psychiatric patient	0
122	schizophrenia	2014-05-17	2014-06-20	19	female	single	with partner or family	rural	High school	not imployed	has no work	0	no	no	no	no	no	no	no	no	no	no	no	no	no	2022-03-05	Some concern and interest	easy	yes	no	no	no	no	no	no	no	no	no	no	no	absent	no	no	no	no	no	no	newly diagnosed psychiatric patient	0
123	major depressive disorder with psychotic feature plus hypertension	2014-05-15	2014-06-21	60	female	married	with partner or family	rural	Not able to read and write	not imployed	has no work	0	no	no	no	yes	yes	no	no	no	no	no	no	no	no	1 or 2	Some concern and interest	very easy	no	no	yes	no	no	no	yes	no	no	no	no	no	present	no	no	yes	no	no	no	known psychiatric patient	3
124	bipolar disorder with psychotic feature	2014-05-09	2014-06-04	40	female	divorced	with partner or family	urban	University or college	employed	civil servant	7800	no	yes	no	yes	no	yes	yes	no	no	no	no	no	no	2022-03-05	A lot of concern and interest	easy	no	yes	no	no	no	no	no	no	no	no	no	no	present	no	no	no	no	no	yes	known psychiatric patient	8
125	catatonia secondary to brief psychotic disorder	2014-04-28	2014-05-23	30	female	married	with partner or family	urban	University or college	employed	civil servant	6000	no	no	yes	yes	no	no	no	no	no	no	no	no	no	2022-03-05	Some concern and interest	very easy	no	no	no	no	no	no	no	yes	no	no	no	no	absent	no	no	no	no	no	no	newly diagnosed psychiatric patient	0
126	bipolar disorder with psychotic feature	2014-05-10	2014-06-14	37	female	single	alone	urban	High school	employed	civil servant	3100	no	no	no	no	no	no	no	no	no	no	no	no	no	none	Little concern and interest	easy	no	yes	no	no	no	no	yes	no	no	no	no	no	absent	no	no	no	no	no	no	known psychiatric patient	11
127	schizophrenia	2014-05-03	2014-07-02	31	male	single	with partner or family	urban	High school	not imployed	daily labor	700	no	no	no	no	no	no	no	no	no	no	no	no	no	1 or 2	Some concern and interest	very easy	yes	no	no	no	no	no	no	no	no	no	no	no	absent	no	no	no	no	no	no	known psychiatric patient	10
128	schizophrenia	2014-05-04	2014-06-02	45	male	single	with partner or family	urban	University or college	employed	civil servant	3800	no	no	no	no	yes	no	no	no	yes	yes	yes	no	no	none	Some concern and interest	easy	yes	no	no	no	no	no	no	no	no	no	no	no	absent	no	no	no	no	no	no	known psychiatric patient	23
129	major depressive disorder with psychotic feature	2014-05-10	2014-06-05	47	male	married	with partner or family	rural	Not able to read and write	employed	farmer	300	yes	no	no	yes	yes	no	no	no	no	no	yes	no	no	none	Some concern and interest	easy	no	no	yes	no	no	no	yes	no	no	no	no	no	absent	no	no	no	no	no	no	known psychiatric patient	26
130	bipolar disorder with psychotic feature plus RVI	2014-04-24	2014-06-06	37	female	single	with partner or family	urban	High school	not imployed	has no work	0	yes	yes	no	no	yes	no	yes	no	no	no	no	no	no	1 or 2	Some concern and interest	easy	no	yes	no	no	no	no	yes	no	no	no	no	no	present	yes	no	no	no	no	no	known psychiatric patient	3
131	bipolar disorder	2014-04-19	2014-05-20	34	female	divorced	with partner or family	urban	University or college	employed	civil servant	6200	yes	yes	no	no	no	no	no	no	no	no	no	no	no	1 or 2	A lot of concern and interest	possible	no	yes	no	no	no	no	no	no	no	no	no	no	absent	no	no	no	no	no	no	known psychiatric patient	20
132	schizophrenia	2014-05-12	2014-06-06	35	female	married	with partner or family	urban	Not able to read and write	not imployed	has no work	0	no	yes	no	no	yes	no	no	no	no	no	no	no	no	1 or 2	Uncertain	easy	yes	no	no	no	no	no	no	no	no	no	no	no	absent	no	no	no	no	no	no	known psychiatric patient	22
133	major depressive disorder with psychotic feature	2014-05-03	2014-06-18	35	female	married	with partner or family	urban	High school	not imployed	has no work	0	no	no	no	no	yes	no	no	no	no	no	no	no	no	1 or 2	Uncertain	possible	no	no	yes	no	no	no	yes	no	no	no	no	no	absent	no	no	no	no	no	no	known psychiatric patient	5
134	schizophrenia	2014-05-14	2014-03-17	38	male	single	with partner or family	urban	University or college	not imployed	has no work	0	no	yes	no	yes	no	no	no	no	no	no	no	no	no	1 or 2	Some concern and interest	easy	yes	no	no	no	no	no	no	no	no	no	no	no	absent	no	no	no	no	no	no	known psychiatric patient	4
135	major depressive disorder with psychotic feature	2014-05-07	2014-06-03	18	male	single	with partner or family	urban	Not able to read and write	employed	farmer	300	yes	no	no	no	no	no	no	no	no	no	no	no	no	1 or 2	Some concern and interest	easy	no	no	yes	no	no	no	yes	no	no	no	no	no	absent	no	no	no	no	no	no	known psychiatric patient	2
136	schizophrenia	2014-05-07	2014-06-21	28	male	single	with partner or family	urban	High school	employed	self employed	30000	no	no	no	no	no	no	no	no	no	no	no	no	no	1 or 2	Some concern and interest	possible	yes	no	no	no	no	no	no	no	no	no	no	no	absent	no	no	no	no	no	no	newly diagnosed psychiatric patient	0
137	schizoaffective d/o	2014-05-10	2014-06-12	26	male	single	alone	urban	Postgraduate	employed	civil servant	12000	yes	no	no	no	no	no	no	no	no	no	no	no	no	1 or 2	Some concern and interest	easy	no	no	no	no	no	no	no	no	yes	no	no	no	absent	no	no	no	no	no	no	known psychiatric patient	3
138	bipolar disorder with psychotic feature	2014-05-07	2014-06-19	29	male	single	with partner or family	rural	Informal education	employed	farmer	500	no	no	no	no	yes	no	no	no	no	no	no	no	no	6 or more	Some concern and interest	easy	no	yes	no	no	no	no	no	no	no	no	no	no	absent	no	no	no	no	no	no	known psychiatric patient	6
139	schizophrenia plus major depressive disorder	2014-05-15	2014-06-09	56	male	single	with partner or family	urban	High school	not imployed	has no work	2000	yes	no	yes	no	yes	no	no	no	no	no	no	no	no	1 or 2	Some concern and interest	possible	yes	no	yes	no	no	no	no	no	no	no	no	no	absent	no	no	no	no	no	no	known psychiatric patient	30
140	schizophrenia	2014-05-24	2014-07-02	25	male	married	with partner or family	urban	Primary school	employed	self employed	10000	no	no	no	no	yes	no	no	no	no	no	no	no	no	2022-03-05	Some concern and interest	easy	yes	no	no	no	no	no	no	no	no	no	no	no	absent	no	no	no	no	no	no	known psychiatric patient	3
141	schizophrenia	2014-05-05	2014-06-07	25	male	married	with partner or family	urban	High school	employed	daily labor	2000	no	no	yes	no	no	no	no	no	no	no	no	no	no	2022-03-05	Some concern and interest	possible	yes	no	no	no	no	no	no	no	no	no	no	no	absent	no	no	no	no	no	no	known psychiatric patient	12
142	major depressive disorder with psychotic feature	2014-05-06	2014-06-17	30	male	single	with partner or family	urban	University or college	employed	civil servant	7100	no	no	no	no	no	no	no	no	no	no	no	no	no	2022-03-05	A lot of concern and interest	easy	no	no	yes	no	no	no	yes	no	no	no	no	no	absent	no	no	no	no	no	no	known psychiatric patient	2
143	substance use disorder	2014-05-07	2014-06-05	26	male	single	with partner or family	urban	High school	not imployed	has no work	1000	no	yes	no	no	no	no	no	no	no	no	no	no	yes	1 or 2	Uncertain	possible	no	no	no	no	no	yes	no	no	no	no	no	no	absent	no	no	no	no	no	no	newly diagnosed psychiatric patient	0
144	bipolar disorder current manic episode	2014-05-09	2014-06-07	28	male	single	with partner or family	urban	Primary school	employed	daily labor	12000	no	no	no	no	yes	no	no	no	no	no	no	no	no	1 or 2	Some concern and interest	easy	no	yes	no	no	no	no	no	no	no	no	no	no	absent	no	no	no	no	no	no	known psychiatric patient	4
145	schizophrenia	2014-05-14	2014-06-26	20	male	married	with partner or family	urban	High school	not imployed	has no work	3000	no	no	yes	no	no	no	no	no	no	no	no	no	no	2022-03-05	Some concern and interest	possible	yes	no	no	no	no	no	no	no	no	no	no	no	absent	no	no	no	no	no	no	known psychiatric patient	2
146	bipolar disorder	2014-05-04	2014-06-12	32	male	single	with partner or family	urban	Primary school	not imployed	has no work	0	no	no	no	no	no	yes	no	no	no	yes	yes	no	yes	2022-03-05	Some concern and interest	easy	no	yes	no	no	no	no	no	no	no	no	no	no	absent	no	no	no	no	no	no	known psychiatric patient	9
147	major depressive disorder with psychotic feature	2014-05-10	2014-06-08	36	male	married	with partner or family	rural	Not able to read and write	employed	farmer	1000	no	no	no	no	yes	no	no	no	no	no	no	no	no	2022-03-05	Some concern and interest	easy	no	no	yes	no	no	no	yes	no	no	no	no	no	absent	no	no	no	no	no	no	newly diagnosed psychiatric patient	0
148	schizophrenia	2014-05-08	2014-05-11	28	male	single	with partner or family	urban	High school	employed	self employed	3000	no	no	yes	no	no	no	no	no	no	no	no	no	no	1 or 2	Uncertain	easy	yes	no	no	no	no	no	no	no	no	no	no	no	absent	no	no	no	no	no	no	known psychiatric patient	13
149	bipolar disorder with psychotic feature	2014-05-10	2014-06-07	20	male	single	with partner or family	urban	High school	not imployed	has no work	0	no	no	no	no	no	no	no	no	no	no	no	no	no	2022-03-05	Some concern and interest	easy	no	yes	no	no	no	no	yes	no	no	no	no	no	absent	no	no	no	no	no	no	known psychiatric patient	12
150	schizophrenia	2014-05-13	2014-06-11	39	female	single	with partner or family	urban	High school	not imployed	has no work	0	yes	no	no	no	no	no	no	no	no	no	no	no	no	1 or 2	Uncertain	easy	yes	no	no	no	no	no	no	no	no	no	no	no	absent	no	no	no	no	no	no	known psychiatric patient	25
151	schizophrenia	2014-05-23	2014-07-02	40	male	married	with partner or family	rural	Primary school	employed	farmer	1000	yes	no	no	no	no	no	no	no	no	no	no	no	no	2022-03-05	Some concern and interest	very easy	yes	no	no	no	no	no	no	no	no	no	no	no	absent	no	no	no	no	no	no	known psychiatric patient	20
152	bipolar disorder with psychotic feature	2014-05-15	2014-06-13	37	female	single	with partner or family	rural	Primary school	employed	farmer	500	no	no	no	no	yes	no	no	no	no	no	no	no	no	1 or 2	Some concern and interest	possible	no	yes	no	no	no	no	no	no	no	no	no	no	absent	no	no	no	no	no	no	known psychiatric patient	18
153	schizophrenia	2014-05-14	2014-07-02	23	female	single	with partner or family	urban	University or college	not imployed	has no work	0	no	no	no	no	no	no	no	no	no	no	no	no	no	2022-03-05	Some concern and interest	very easy	yes	no	no	no	no	no	no	no	no	no	no	no	absent	no	no	no	no	no	no	known psychiatric patient	1
154	bipolar disorder with psychotic feature	2014-05-16	2014-06-14	18	female	single	with partner or family	rural	Primary school	not imployed	has no work	0	no	no	no	no	no	no	yes	no	no	no	no	no	no	2022-03-05	Some concern and interest	easy	no	yes	no	no	no	no	no	no	no	no	no	no	absent	no	no	no	no	no	no	known psychiatric patient	3
155	bipolar disorder	2014-05-12	2014-06-10	25	female	married	with partner or family	rural	Not able to read and write	employed	farmer	500	no	no	no	no	no	no	no	no	no	no	no	no	no	2022-03-05	Some concern and interest	easy	no	yes	no	no	no	no	no	no	no	no	no	no	absent	no	no	no	no	no	no	newly diagnosed psychiatric patient	0
156	bipolar disorder with psychotic feature	2014-05-12	2014-06-17	50	female	married	with partner or family	rural	Not able to read and write	employed	farmer	1000	yes	no	no	yes	yes	no	no	no	no	no	no	no	no	2022-03-05	Some concern and interest	possible	no	yes	no	no	no	no	no	no	no	no	no	no	absent	no	no	no	no	no	no	known psychiatric patient	3
157	bipolar disorder with psychotic feature	2014-05-12	2014-06-08	20	male	single	with partner or family	urban	Primary school	not imployed	has no work	0	yes	no	yes	no	yes	no	no	no	no	no	no	yes	no	1 or 2	Uncertain	easy	no	yes	no	no	no	no	yes	no	no	no	no	no	absent	no	no	no	no	no	no	newly diagnosed psychiatric patient	0
158	bipolar disorder with psychotic feature	2014-05-15	2014-06-13	26	male	single	with partner or family	urban	University or college	not imployed	has no work	0	yes	no	no	no	no	no	no	no	no	no	no	no	no	2022-03-05	Some concern and interest	easy	no	yes	no	no	no	no	no	no	no	no	no	no	absent	no	no	no	no	no	no	known psychiatric patient	4
159	schizophrenia	2014-05-04	2014-06-01	30	female	married	with partner or family	rural	High school	employed	merchant	2000	yes	no	no	no	yes	no	no	no	no	no	no	no	no	1 or 2	Uncertain	possible	yes	no	no	no	no	no	no	no	no	no	no	no	absent	no	no	no	no	no	no	known psychiatric patient	2
160	schizophrenia	2014-05-16	2014-06-07	26	male	single	with partner or family	urban	Primary school	not imployed	has no work	1000	yes	yes	no	no	yes	no	no	no	no	no	no	no	no	1 or 2	Some concern and interest	easy	yes	no	no	no	no	no	no	no	no	no	no	no	absent	no	no	no	no	no	no	known psychiatric patient	4
161	schizophrenia	2014-05-26	2014-07-03	31	female	single	with partner or family	rural	University or college	employed	civil servant	5700	yes	no	no	no	yes	no	no	no	no	no	no	yes	no	1 or 2	Some concern and interest	easy	yes	no	no	no	no	no	no	no	no	no	no	no	absent	no	no	no	no	no	no	known psychiatric patient	13
162	schizophrenia	2014-05-15	2014-07-04	31	male	single	with partner or family	rural	University or college	not imployed	has no work	0	yes	no	yes	no	yes	no	no	no	no	no	no	no	no	2022-03-05	Some concern and interest	possible	yes	no	no	no	no	no	no	no	no	no	no	no	absent	no	no	no	no	no	no	known psychiatric patient	17
163	bipolar disorder with psychotic feature	2014-05-12	2014-06-24	46	male	married	with partner or family	urban	Postgraduate	employed	merchant	15400	no	no	yes	no	yes	no	no	no	no	no	no	yes	no	2022-03-05	Some concern and interest	easy	no	yes	no	no	no	no	no	no	no	no	no	no	present	no	no	yes	no	no	no	known psychiatric patient	23
164	schizophrenia	2014-05-11	2014-06-13	20	male	single	with partner or family	rural	Primary school	not imployed	has no work	0	no	no	no	no	no	no	no	no	no	no	no	no	no	2022-03-05	Some concern and interest	easy	yes	no	no	no	no	no	no	no	no	no	no	no	absent	no	no	no	no	no	no	newly diagnosed psychiatric patient	0
165	substance use disorder	2014-05-12	2014-06-18	42	male	divorced	with partner or family	urban	Primary school	employed	self employed	4000	no	no	no	no	yes	yes	no	no	no	no	no	no	no	1 or 2	Some concern and interest	very easy	no	no	no	no	no	yes	no	no	no	no	no	no	absent	no	no	no	no	no	no	newly diagnosed psychiatric patient	0
166	substance use disorder	2014-05-04	2014-06-12	35	male	single	with partner or family	urban	High school	not imployed	has no work	0	no	no	no	no	no	no	no	no	no	no	no	no	no	1 or 2	Uncertain	easy	no	no	no	no	no	yes	yes	no	no	no	no	no	absent	no	no	no	no	no	no	known psychiatric patient	20
167	schizoaffective disorder	2014-05-20	2014-06-22	21	male	single	with partner or family	urban	High school	employed	self employed	4000	yes	no	no	yes	no	no	no	no	no	no	no	no	no	2022-03-05	Uncertain	easy	no	no	no	no	no	no	no	no	yes	no	no	no	absent	no	no	no	no	no	no	known psychiatric patient	3
168	substance use disorder	2014-05-20	2014-06-24	35	male	divorced	alone	urban	High school	employed	self employed	3000	yes	no	no	no	no	yes	yes	no	no	yes	yes	yes	no	2022-03-05	Some concern and interest	very easy	no	no	no	no	no	yes	yes	no	no	no	no	no	absent	no	no	no	no	no	no	newly diagnosed psychiatric patient	0
169	bipolar disorder with psychotic feature	2014-05-10	2014-06-06	35	male	married	with partner or family	urban	Primary school	employed	merchant	10000	no	no	no	yes	no	no	no	no	no	no	no	no	no	1 or 2	Some concern and interest	difficult	no	yes	no	no	no	no	yes	no	no	no	no	no	absent	no	no	no	no	no	no	known psychiatric patient	4
170	bipolar disorder	2014-05-10	2014-06-12	45	female	married	with partner or family	urban	Primary school	not imployed	has no work	0	yes	no	no	no	yes	no	no	no	no	no	yes	no	no	1 or 2	Some concern and interest	easy	no	yes	no	no	no	no	no	no	no	no	no	no	present	no	no	yes	no	no	no	known psychiatric patient	15
171	substance use disorder	2014-05-06	2014-06-17	28	male	single	with partner or family	urban	Primary school	employed	self employed	12000	no	no	no	yes	yes	no	no	no	no	no	no	no	no	none	Some concern and interest	easy	no	no	no	no	no	yes	no	no	no	no	no	no	absent	no	no	no	no	no	no	newly diagnosed psychiatric patient	0
172	schizophrenia	2014-05-05	2014-06-12	30	female	single	with partner or family	urban	Primary school	not imployed	has no work	1000	yes	no	no	no	yes	no	no	no	no	no	no	no	no	2022-03-05	Some concern and interest	possible	yes	no	no	no	no	no	no	no	no	no	no	no	absent	no	no	no	no	no	no	known psychiatric patient	15
173	schizophrenia	2014-05-10	2014-06-12	45	male	married	with partner or family	urban	Primary school	employed	self employed	6000	yes	no	no	no	no	no	no	no	no	no	no	no	no	1 or 2	Uncertain	easy	yes	no	no	no	no	no	no	no	no	no	no	no	absent	no	no	no	no	no	no	known psychiatric patient	4
174	schizophrenia	2014-05-24	2014-07-02	37	male	divorced	with partner or family	rural	Informal education	not imployed	has no work	0	no	no	no	no	yes	no	yes	yes	yes	no	no	yes	no	2022-03-05	A lot of concern and interest	possible	yes	no	no	no	no	no	no	no	no	no	no	no	absent	no	no	no	no	no	no	known psychiatric patient	4
175	substance use disorder	2014-05-03	2014-06-02	43	male	divorced	alone	urban	Postgraduate	employed	civil servant	12000	yes	yes	yes	no	no	yes	yes	no	no	yes	no	no	no	1 or 2	Uncertain	easy	no	no	no	no	no	yes	no	no	no	no	no	no	present	no	no	yes	no	no	no	known psychiatric patient	18
176	substance use disorder with psychotic feature	2014-05-19	2014-06-13	29	male	single	with partner or family	urban	High school	employed	self employed	10000	no	no	yes	no	no	no	yes	no	no	no	no	no	no	1 or 2	Some concern and interest	easy	no	no	no	no	no	yes	yes	no	no	no	no	no	absent	no	no	no	no	no	no	newly diagnosed psychiatric patient	0
177	major depressive disorder plus drug use disorder	2014-05-05	2014-05-03	45	male	married	with partner or family	urban	High school	employed	civil servant	60000	no	yes	no	yes	yes	no	no	no	no	no	no	no	no	2022-03-05	Some concern and interest	very easy	no	no	yes	no	no	yes	no	no	no	no	no	no	present	no	no	no	no	yes	no	newly diagnosed psychiatric patient	0
178	bipolar disorder with psychotic feature	2014-05-14	2014-06-11	33	female	single	alone	urban	Postgraduate	employed	civil servant	10000	no	no	no	no	no	no	no	no	no	no	no	no	no	1 or 2	Some concern and interest	easy	no	yes	no	no	no	no	no	no	no	no	no	no	absent	no	no	no	no	no	no	known psychiatric patient	4
179	schizophrenia	2014-05-12	2014-06-09	22	female	single	with partner or family	rural	High school	employed	farmer	1000	no	no	no	no	no	no	no	no	no	no	no	no	no	2022-03-05	Some concern and interest	easy	yes	no	no	no	no	no	no	no	no	no	no	no	absent	no	no	no	no	no	no	known psychiatric patient	4
180	bipolar disorder with psychotic feature	2014-05-14	2014-06-11	33	female	single	alone	urban	Postgraduate	employed	civil servant	10000	no	no	no	no	no	no	no	no	no	no	no	no	no	2022-03-05	A lot of concern and interest	easy	no	yes	no	no	no	no	yes	no	no	no	no	no	absent	no	no	no	no	no	no	known psychiatric patient	4
181	schizophrenia	2014-05-12	2014-06-09	22	male	single	with partner or family	rural	High school	employed	farmer	1000	no	no	no	no	no	no	no	no	no	no	no	no	no	2022-03-05	A lot of concern and interest	easy	yes	no	no	no	no	no	no	no	no	no	no	no	absent	no	no	no	no	no	no	known psychiatric patient	7
182	schizophrenia	2014-04-07	2014-05-29	45	female	married	with partner or family	rural	Primary school	employed	farmer	500	yes	no	no	yes	no	no	no	no	no	no	no	no	no	1 or 2	Some concern and interest	very easy	yes	no	no	no	no	no	no	no	no	no	no	no	absent	no	no	no	no	no	no	known psychiatric patient	25
183	bipolar disorder with psychotic feature	2014-05-12	2014-06-14	64	male	married	with partner or family	rural	Primary school	employed	farmer	4000	no	no	no	no	no	no	no	no	no	no	no	no	no	1 or 2	Little concern and interest	possible	no	yes	no	no	no	no	yes	no	no	no	no	no	absent	no	no	no	no	no	no	known psychiatric patient	20
184	alcohol withdrawal syndrome	2014-05-01	2014-06-07	45	male	divorced	with partner or family	urban	High school	employed	self employed	30000	no	no	no	no	no	yes	no	no	no	no	no	no	no	2022-03-05	A lot of concern and interest	easy	no	no	no	no	no	yes	no	no	no	no	no	no	absent	no	no	no	no	no	no	newly diagnosed psychiatric patient	0
185	schizophrenia	2014-05-10	2014-06-09	41	male	divorced	with partner or family	rural	Not able to read and write	employed	self employed	5000	no	no	no	no	no	yes	no	no	no	yes	yes	yes	no	2022-03-05	Some concern and interest	easy	yes	no	no	no	no	no	no	no	no	no	no	no	absent	no	no	no	no	no	no	newly diagnosed psychiatric patient	0
186	bipolar disorder with psychotic feature	2014-05-15	2014-06-14	31	female	single	alone	urban	University or college	employed	civil servant	8000	no	no	no	yes	no	no	yes	no	no	no	yes	no	no	2022-03-05	Some concern and interest	very easy	no	yes	no	no	no	no	yes	no	no	no	no	no	absent	no	no	no	no	no	no	known psychiatric patient	5
187	schizophrenia plus substance use disorder	2014-05-04	2014-06-03	37	male	single	with partner or family	urban	Primary school	employed	self employed	1000	no	no	no	no	no	no	no	no	no	no	no	no	no	1 or 2	Uncertain	difficult	yes	no	no	no	no	yes	no	no	no	no	no	no	absent	no	no	no	no	no	no	known psychiatric patient	6
188	bipolar disorder with psychotic feature	2014-05-10	2014-06-07	29	female	single	with partner or family	urban	High school	not imployed	has no work	0	no	no	no	no	no	no	no	no	yes	yes	yes	no	no	2022-03-05	Some concern and interest	very easy	no	yes	no	no	no	no	yes	no	no	no	no	no	absent	no	no	no	no	no	no	newly diagnosed psychiatric patient	0
189	schizophrenia	2014-05-24	2014-07-07	42	male	married	with partner or family	rural	Not able to read and write	employed	farmer	2000	no	no	no	no	no	no	no	no	no	no	no	no	no	2022-03-05	Some concern and interest	easy	yes	no	no	no	no	no	no	no	no	no	no	no	absent	no	no	no	no	no	no	known psychiatric patient	12
190	schizophrenia	2014-05-18	2014-06-17	35	male	single	with partner or family	urban	High school	not imployed	has no work	0	yes	no	no	no	no	no	no	no	no	no	no	no	no	1 or 2	Some concern and interest	Very difficult	yes	no	no	no	no	no	no	no	no	no	no	no	absent	no	no	no	no	no	no	known psychiatric patient	2
191	bipolar disorder	2014-05-06	2014-06-04	27	female	single	with partner or family	urban	High school	employed	self employed	4500	no	no	yes	no	yes	no	no	no	no	no	no	no	no	2022-03-05	Some concern and interest	easy	no	yes	no	no	no	no	no	no	no	no	no	no	absent	no	no	no	no	no	no	known psychiatric patient	2
192	psychosis plus epilepsy	2014-05-10	2014-06-09	30	male	single	with partner or family	urban	Not able to read and write	not imployed	has no work	0	no	yes	no	no	yes	no	no	no	yes	no	no	no	no	1 or 2	Uncertain	easy	yes	no	no	no	no	no	no	no	no	no	no	no	present	no	yes	no	no	no	no	newly diagnosed psychiatric patient	0
193	bipolar disorder with psychotic feature	2014-05-06	2014-06-02	42	female	single	with partner or family	urban	University or college	employed	civil servant	4500	no	no	no	no	no	no	no	no	no	no	yes	no	no	none	Some concern and interest	easy	no	yes	yes	no	no	no	yes	no	no	no	no	no	absent	no	no	no	no	no	no	known psychiatric patient	2
194	bipolar disorder with psychotic feature	2014-05-22	2014-07-01	39	female	married	with partner or family	rural	High school	employed	farmer	2000	yes	no	no	yes	no	no	no	no	no	no	no	no	no	1 or 2	Little concern and interest	possible	no	yes	no	no	no	no	no	no	no	no	no	no	absent	no	no	no	no	no	no	known psychiatric patient	6
195	schizophrenia	2014-05-06	2014-06-02	30	female	married	with partner or family	rural	Primary school	employed	farmer	2000	yes	no	yes	no	yes	no	no	no	no	no	no	no	no	1 or 2	Some concern and interest	easy	yes	no	no	no	no	no	no	no	no	no	no	no	absent	no	no	no	no	no	no	known psychiatric patient	10
196	schizophrenia plus substance use disorder	2014-05-05	2014-06-04	34	male	single	with partner or family	rural	High school	employed	self employed	2000	no	no	no	no	no	no	no	no	no	no	no	no	no	2022-03-05	Some concern and interest	easy	yes	no	no	no	no	yes	no	no	no	no	no	no	absent	no	no	no	no	no	no	known psychiatric patient	2
197	bipolar disorder	2014-05-04	2014-06-01	24	female	single	with partner or family	urban	High school	employed	self employed	15000	yes	no	no	no	no	no	no	no	no	no	no	no	no	1 or 2	Some concern and interest	very easy	no	yes	no	no	no	no	no	no	no	no	no	no	absent	no	no	no	no	no	no	known psychiatric patient	2
198	bipolar disorder with psychotic feature	2014-05-11	2014-06-09	29	female	single	with partner or family	urban	University or college	employed	civil servant	4500	yes	no	no	no	no	no	yes	no	no	no	no	no	no	none	Uncertain	easy	no	yes	no	no	no	no	yes	no	no	no	no	no	absent	no	no	no	no	no	no	known psychiatric patient	3
199	schizophrenia	2014-05-11	2014-06-07	34	female	single	with partner or family	urban	University or college	employed	self employed	5000	no	no	no	no	no	no	no	no	no	no	no	no	yes	1 or 2	Some concern and interest	easy	yes	no	no	no	no	no	no	no	no	no	no	no	absent	no	no	no	no	no	no	known psychiatric patient	2
200	schizophrenia	2014-05-05	2014-06-04	53	male	married	with partner or family	urban	Primary school	not imployed	has no work	5000	yes	no	no	no	no	no	no	no	no	yes	yes	no	no	1 or 2	Some concern and interest	easy	yes	no	no	no	no	no	no	no	no	no	no	no	absent	no	no	no	no	no	no	known psychiatric patient	15
201	bipolar disorder with psychotic feature	2014-05-04	2014-05-21	37	female	divorced	alone	urban	University or college	employed	civil servant	7000	no	no	no	yes	no	no	yes	no	no	no	no	yes	no	2022-03-05	Some concern and interest	very easy	no	yes	no	no	no	no	yes	no	no	no	no	no	absent	no	no	no	no	no	no	known psychiatric patient	16
202	schizophrenia	2014-05-11	2014-06-07	30	female	single	with partner or family	urban	University or college	employed	civil servant	8000	yes	no	no	no	no	no	no	no	no	no	no	no	no	1 or 2	Some concern and interest	easy	yes	no	no	no	no	no	no	no	no	no	yes	no	absent	no	no	no	no	no	no	known psychiatric patient	10
203	schizophrenia	2014-05-17	2014-06-19	21	female	single	with partner or family	urban	High school	not imployed	has no work	0	no	no	no	no	no	no	no	no	no	no	no	no	no	2022-03-05	Some concern and interest	easy	yes	no	no	no	no	no	no	no	no	no	no	no	absent	no	no	no	no	no	no	newly diagnosed psychiatric patient	0
204	schizophrenia	2014-05-22	2014-06-19	35	female	single	alone	rural	University or college	employed	civil servant	7000	yes	no	no	no	yes	no	no	no	no	no	no	no	no	2022-03-05	Some concern and interest	easy	yes	no	no	no	no	no	no	no	no	no	no	no	absent	no	no	no	no	no	no	newly diagnosed psychiatric patient	0
205	major depressive disorder with psychotic feature	2014-05-20	2014-06-24	27	male	single	with partner or family	urban	University or college	not imployed	has no work	500	no	no	no	no	no	no	no	no	no	no	no	no	no	2022-03-05	A lot of concern and interest	possible	no	no	yes	no	no	no	yes	no	no	no	no	no	absent	no	no	no	no	no	no	known psychiatric patient	1
206	major depressive disorder with psychotic feature plus substance use disorder	2014-05-15	2014-06-22	34	male	single	with partner or family	urban	High school	not imployed	has no work	0	yes	no	no	no	no	no	no	no	no	no	no	no	no	1 or 2	Uncertain	easy	no	no	yes	no	no	yes	yes	no	no	no	no	no	absent	no	no	no	no	no	no	known psychiatric patient	6
207	schizoaffective disorder	2014-04-28	2014-06-05	52	female	divorced	with partner or family	rural	Not able to read and write	not imployed	has no work	0	no	no	no	no	no	yes	yes	yes	no	no	yes	no	yes	none	Little concern and interest	difficult	no	no	no	no	no	no	no	no	yes	no	no	no	present	no	no	yes	no	no	no	known psychiatric patient	8
208	bipolar disorder with psychotic feature	2014-05-06	2014-06-03	25	female	married	with partner or family	rural	Not able to read and write	not imployed	has no work	0	no	yes	no	no	yes	no	no	no	no	no	no	no	no	1 or 2	Some concern and interest	easy	no	yes	no	no	no	no	yes	no	no	no	no	no	absent	no	no	no	no	no	no	newly diagnosed psychiatric patient	0
209	schizophrenia	2014-05-19	2014-07-03	23	male	single	with partner or family	rural	Primary school	not imployed	has no work	1000	no	no	no	no	no	no	no	no	no	no	no	no	no	1 or 2	Some concern and interest	easy	yes	no	no	no	no	no	no	no	no	no	no	no	absent	no	no	no	no	no	no	newly diagnosed psychiatric patient	0
210	bipolar disorder with psychotic feature	2014-05-10	2014-06-04	22	female	single	alone	urban	University or college	employed	civil servant	8000	no	no	yes	no	no	no	no	no	no	no	no	no	no	2022-03-05	Some concern and interest	very easy	no	yes	no	no	no	no	yes	no	no	no	no	no	absent	no	no	no	no	no	no	known psychiatric patient	3
211	schizophrenia	2014-05-20	2014-06-24	34	male	single	with partner or family	urban	High school	not imployed	has no work	3000	yes	no	no	yes	no	no	yes	no	yes	yes	no	no	no	1 or 2	Some concern and interest	easy	yes	no	no	no	no	no	no	no	no	no	no	no	absent	no	no	no	no	no	no	known psychiatric patient	6
212	major depressive disorder with psychotic feature plus RVI plus epilepsy	2014-05-10	2014-06-22	33	female	married	with partner or family	urban	High school	employed	civil servant	7400	no	yes	no	yes	no	no	no	no	no	no	no	no	no	2022-03-05	Some concern and interest	easy	no	no	yes	no	no	no	yes	no	no	no	no	no	present	yes	yes	no	no	no	no	known psychiatric patient	9
213	schizophrenia plus comorbid major depressive disorder	2014-05-05	2014-06-20	26	female	single	with partner or family	urban	Primary school	not imployed	has no work	300	yes	no	no	no	yes	no	no	no	no	no	no	no	no	1 or 2	Some concern and interest	difficult	yes	no	yes	no	no	no	no	no	no	no	no	no	absent	no	no	no	no	no	no	known psychiatric patient	7
214	major depressive disorder with psychotic feature	2014-04-15	2014-05-11	39	female	married	with partner or family	rural	University or college	employed	civil servant	10000	no	no	no	yes	no	no	no	no	no	yes	yes	no	no	none	Some concern and interest	easy	no	no	yes	no	no	no	yes	no	no	no	no	no	absent	no	no	no	no	no	no	known psychiatric patient	2
215	schizophrenia	2014-04-13	2014-05-17	41	female	divorced	alone	rural	Primary school	not imployed	has no work	350	yes	no	no	no	no	yes	yes	no	no	no	no	no	no	1 or 2	Some concern and interest	easy	yes	no	no	no	no	no	no	no	no	no	no	no	absent	no	no	no	no	no	no	known psychiatric patient	7
216	schizophrenia plus bipolar disorder	2014-04-15	2014-06-02	27	female	single	with partner or family	urban	High school	not imployed	has no work	0	yes	no	no	no	no	no	no	no	no	no	no	no	no	6 or more	Some concern and interest	easy	yes	yes	no	no	no	no	no	no	no	no	no	no	absent	no	no	no	no	no	no	known psychiatric patient	1
217	major depressive disorder with psycchotic feature	2014-04-15	2014-04-30	21	male	single	with partner or family	urban	High school	not imployed	has no work	0	yes	no	no	no	no	no	no	no	no	no	no	no	no	2022-03-05	Some concern and interest	easy	no	no	yes	no	no	no	yes	no	no	no	no	no	absent	no	no	no	no	no	no	known psychiatric patient	4
218	schizophrenia plus substance use disorder	2014-04-01	2014-05-01	25	male	single	with partner or family	urban	University or college	not imployed	has no work	0	no	no	no	no	no	no	no	no	no	no	no	no	no	2022-03-05	Some concern and interest	easy	yes	no	no	no	no	yes	no	no	no	no	no	no	absent	no	no	no	no	no	no	known psychiatric patient	1
219	catatonia secondary to brief psychotic disorder	2014-05-27	2014-06-23	37	male	married	with partner or family	urban	University or college	employed	civil servant	15000	no	no	no	no	no	no	no	no	no	no	no	no	no	2022-03-05	Some concern and interest	very easy	no	no	no	no	no	no	no	yes	no	no	no	no	absent	no	no	no	no	no	no	newly diagnosed psychiatric patient	0
220	bipolar disorder with psychotic feature	2014-05-12	2014-07-02	47	female	single	with partner or family	urban	University or college	employed	daily labor	1000	yes	no	yes	no	yes	no	no	no	no	no	no	no	no	none	Uncertain	easy	no	yes	no	no	no	no	yes	no	no	no	no	no	absent	no	no	no	no	no	no	known psychiatric patient	21
221	bipolar disorder plus schizophrenia plus RVI	2014-04-27	2014-05-15	33	female	widowed	with partner or family	urban	Not able to read and write	not imployed	has no work	0	yes	yes	no	no	no	yes	yes	yes	yes	yes	yes	yes	no	1 or 2	Little concern and interest	easy	yes	yes	no	no	no	no	no	no	no	no	no	no	present	yes	no	no	no	no	no	newly diagnosed psychiatric patient	0
222	schizophrenia	2014-05-17	2014-06-20	22	female	single	with partner or family	rural	High school	not imployed	has no work	0	no	no	no	no	no	no	no	no	no	no	no	no	no	2022-03-05	Some concern and interest	easy	yes	no	no	no	no	no	no	no	no	no	no	no	absent	no	no	no	no	no	no	newly diagnosed psychiatric patient	0
223	major depressive disorder with psychotic feature plus hypertension	2014-05-15	2014-06-02	65	female	married	with partner or family	rural	Not able to read and write	not imployed	has no work	0	no	no	no	yes	yes	no	no	no	no	no	no	no	no	1 or 2	Some concern and interest	very easy	no	no	yes	no	no	no	yes	no	no	no	no	no	present	no	no	yes	no	no	no	known psychiatric patient	3
224	bipolar disorder with psychotic feature	2014-05-09	2014-06-04	45	female	divorced	with partner or family	urban	University or college	employed	civil servant	8000	no	yes	no	yes	no	yes	yes	no	no	no	no	no	no	2022-03-05	A lot of concern and interest	easy	no	yes	no	no	no	no	yes	no	no	no	no	no	absent	no	no	no	no	no	no	known psychiatric patient	8
225	brief psychotic disorder	2014-04-28	2014-05-23	32	female	married	with partner or family	urban	University or college	employed	civil servant	7000	no	no	yes	yes	no	no	no	no	no	no	no	no	no	2022-03-05	Some concern and interest	very easy	no	no	no	no	no	no	no	yes	no	no	no	no	absent	no	no	no	no	no	no	newly diagnosed psychiatric patient	0
226	bipolar disorder with psychotic feature	2014-05-10	2014-06-14	37	female	single	alone	urban	High school	employed	civil servant	4000	no	no	no	no	no	no	no	no	no	no	no	no	no	none	Little concern and interest	easy	no	yes	no	no	no	no	no	no	no	no	no	no	absent	no	no	no	no	no	no	known psychiatric patient	11
227	schizophrenia	2014-05-03	2014-07-02	34	male	single	with partner or family	urban	High school	not imployed	daily labor	1000	no	no	no	no	no	no	no	no	no	no	no	no	no	1 or 2	Some concern and interest	very easy	yes	no	no	no	no	no	no	no	no	no	no	no	absent	no	no	no	no	no	no	known psychiatric patient	10
228	schizophrenia	2014-05-04	2014-06-02	50	male	single	with partner or family	urban	University or college	employed	civil servant	5700	no	no	no	no	yes	no	no	no	yes	yes	yes	no	no	none	Some concern and interest	easy	yes	no	no	no	no	no	no	no	no	no	no	no	absent	no	no	no	no	no	no	known psychiatric patient	23
229	major depressive disorder with psychotic feature	2014-05-10	2014-06-05	52	male	married	with partner or family	rural	Not able to read and write	employed	farmer	3000	yes	no	no	yes	yes	no	no	no	no	yes	no	no	no	none	Some concern and interest	easy	no	no	yes	no	no	no	no	no	no	no	no	no	absent	no	no	no	no	no	no	known psychiatric patient	26
230	bipolar disorder with psychotic feature plus RVI	2014-04-24	2014-06-06	39	female	single	with partner or family	urban	High school	not imployed	has no work	0	yes	yes	no	no	yes	no	yes	no	no	no	no	no	no	1 or 2	Some concern and interest	easy	no	yes	no	no	no	no	yes	no	no	no	no	no	present	yes	no	no	no	no	no	known psychiatric patient	3
231	bipolar disorder with psychotic feature	2014-04-19	2014-05-20	36	female	divorced	with partner or family	urban	University or college	employed	civil servant	7200	yes	yes	no	no	no	no	no	no	no	no	no	no	no	1 or 2	A lot of concern and interest	easy	no	yes	no	no	no	no	no	no	no	no	no	no	absent	no	no	no	no	no	no	known psychiatric patient	20
232	schizophrenia	2014-05-12	2014-06-06	35	female	married	with partner or family	urban	Not able to read and write	not imployed	has no work	0	no	yes	no	no	yes	no	no	no	no	no	no	no	no	1 or 2	Uncertain	difficult	yes	no	no	no	no	no	no	no	no	no	no	no	absent	no	no	no	no	no	no	known psychiatric patient	22
233	major depressive disorder	2014-05-03	2014-06-18	40	female	married	with partner or family	urban	High school	not imployed	has no work	0	no	no	no	no	yes	no	no	no	no	no	no	no	no	1 or 2	Uncertain	possible	no	no	yes	no	no	no	yes	no	no	no	no	no	absent	no	no	no	no	no	no	known psychiatric patient	5
234	schizophrenia	2014-05-14	2014-06-20	40	female	single	with partner or family	urban	University or college	not imployed	has no work	0	no	yes	no	yes	no	no	no	no	no	no	no	no	no	1 or 2	Some concern and interest	possible	yes	no	no	no	no	no	no	no	no	no	no	no	absent	no	no	no	no	no	no	known psychiatric patient	4
235	major depressive disorder with psychotic feature	2014-05-07	2014-06-03	20	male	single	with partner or family	urban	Not able to read and write	employed	farmer	1000	yes	no	no	no	no	no	no	no	no	no	no	no	no	1 or 2	Some concern and interest	easy	no	no	yes	no	no	no	yes	no	no	no	no	no	absent	no	no	no	no	no	no	known psychiatric patient	2
236	schizophrenia	2014-05-07	2014-06-21	30	male	single	with partner or family	urban	High school	employed	self employed	21000	no	no	no	no	no	no	no	no	no	no	no	no	no	1 or 2	Some concern and interest	possible	yes	no	no	no	no	no	no	no	no	no	no	no	absent	no	no	no	no	no	no	newly diagnosed psychiatric patient	0
237	schizoaffective disorder	2014-05-10	2014-06-12	26	male	single	alone	urban	Postgraduate	employed	civil servant	15000	yes	no	no	no	no	no	no	no	no	no	no	no	no	1 or 2	Some concern and interest	easy	yes	no	no	no	no	no	no	no	no	no	no	no	absent	no	no	no	no	no	no	known psychiatric patient	3
238	bipolar disorder	2014-05-07	2014-06-19	33	female	single	with partner or family	rural	Primary school	employed	farmer	1500	no	no	no	no	yes	no	no	no	no	no	no	no	no	6 or more	Some concern and interest	easy	no	yes	no	no	no	no	no	no	no	no	no	no	absent	no	no	no	no	no	no	known psychiatric patient	6
239	schizophrenia plus major depressive disorder	2014-05-15	2014-06-09	56	male	single	with partner or family	urban	High school	not imployed	has no work	2000	yes	no	yes	no	yes	no	no	no	no	no	no	no	no	1 or 2	Some concern and interest	possible	yes	no	yes	no	no	no	no	no	no	no	no	no	absent	no	no	no	no	no	no	known psychiatric patient	30
240	schizophrenia	2014-05-24	2014-07-02	25	female	married	with partner or family	urban	Primary school	employed	self employed	6000	no	no	no	no	yes	no	no	no	no	no	no	no	no	2022-03-05	Some concern and interest	easy	yes	no	no	no	no	no	no	no	no	no	no	no	absent	no	no	no	no	no	no	known psychiatric patient	3
241	schizophrenia	2014-05-05	2014-06-07	29	male	married	with partner or family	urban	High school	employed	daily labor	2000	no	no	yes	no	no	no	no	no	no	no	no	no	no	2022-03-05	Some concern and interest	possible	yes	no	no	no	no	no	no	no	no	no	no	no	absent	no	no	no	no	no	no	known psychiatric patient	12
242	major depressive disorder with psychotic feature	2014-05-06	2014-06-17	34	male	single	with partner or family	urban	University or college	employed	civil servant	8000	no	no	no	no	no	no	no	no	no	no	no	no	no	2022-03-05	A lot of concern and interest	easy	no	no	yes	no	no	no	yes	no	no	no	no	no	absent	no	no	no	no	no	no	known psychiatric patient	2
243	substance use disorder	2014-05-07	2014-06-05	29	male	single	with partner or family	urban	High school	not imployed	has no work	1000	no	yes	no	no	no	no	no	no	no	no	no	no	no	none	Uncertain	possible	no	no	no	no	no	yes	no	no	no	no	no	no	absent	no	no	no	no	no	no	newly diagnosed psychiatric patient	0
244	bipolar disorder	2014-05-09	2014-06-07	30	male	single	with partner or family	urban	Primary school	employed	daily labor	3000	no	no	no	no	yes	no	no	no	no	no	no	no	no	1 or 2	Some concern and interest	easy	no	yes	no	no	no	no	no	no	no	no	no	no	absent	no	no	no	no	no	no	known psychiatric patient	4
245	schizophrenia	2014-05-14	2014-06-26	22	male	single	with partner or family	urban	High school	not imployed	has no work	2000	no	no	yes	no	no	no	no	no	no	no	no	no	no	2022-03-05	Some concern and interest	possible	yes	no	no	no	no	no	no	no	no	no	no	no	absent	no	no	no	no	no	no	known psychiatric patient	2
246	bipolar disorder with psychotic feature	2014-05-04	2014-06-12	34	male	single	with partner or family	urban	Primary school	not imployed	has no work	0	no	no	no	no	no	yes	no	no	no	no	yes	no	no	2022-03-05	Some concern and interest	easy	no	yes	no	no	no	no	no	no	no	no	no	no	absent	no	no	no	no	no	no	known psychiatric patient	9
247	major depressive disorder with psychotic feature	2014-05-10	2014-06-08	38	female	married	with partner or family	rural	Not able to read and write	employed	farmer	1500	no	no	no	no	yes	no	no	no	no	no	no	no	no	2022-03-05	Some concern and interest	easy	no	no	yes	no	no	no	yes	no	no	no	no	no	absent	no	no	no	no	no	no	newly diagnosed psychiatric patient	0
248	schizophrenia	2014-05-08	2014-06-11	32	male	single	with partner or family	urban	High school	employed	self employed	3500	no	no	yes	no	no	no	no	no	no	no	no	no	no	1 or 2	Uncertain	easy	yes	no	no	no	no	no	no	no	no	no	no	no	absent	no	no	no	no	no	no	known psychiatric patient	13
249	bipolar disorder with psychotic feature	2014-05-10	2014-06-07	23	male	single	with partner or family	urban	High school	not imployed	has no work	0	no	no	no	no	no	no	no	no	no	no	no	no	no	2022-03-05	Some concern and interest	easy	no	yes	no	no	no	no	no	no	no	no	no	no	absent	no	no	no	no	no	no	known psychiatric patient	12
250	schizophrenia	2014-05-13	2014-06-11	44	male	single	with partner or family	urban	High school	not imployed	has no work	0	yes	no	no	no	no	no	no	no	no	no	no	no	no	1 or 2	Uncertain	easy	yes	no	no	no	no	no	no	no	no	no	no	no	absent	no	no	no	no	no	no	known psychiatric patient	25
251	schizophrenia	2014-05-23	2014-07-02	44	male	married	with partner or family	rural	Primary school	employed	farmer	2000	yes	no	no	no	no	no	no	no	no	no	no	no	no	2022-03-05	Some concern and interest	very easy	yes	no	no	no	no	no	no	no	no	no	no	no	absent	no	no	no	no	no	no	known psychiatric patient	20
252	bipolar disorder with psychotic feature	2014-05-15	2014-06-13	42	female	single	with partner or family	rural	Primary school	employed	farmer	1500	no	no	no	no	yes	no	no	no	no	no	no	no	no	1 or 2	Uncertain	difficult	no	yes	no	no	no	no	no	no	no	no	no	no	absent	no	no	no	no	no	no	known psychiatric patient	18
253	schizophrenia	2014-05-14	2014-07-02	25	male	single	with partner or family	urban	University or college	not imployed	has no work	0	no	no	no	no	no	no	no	no	no	no	no	no	no	2022-03-05	Some concern and interest	very easy	yes	no	no	no	no	no	no	no	no	no	no	no	absent	no	no	no	no	no	no	known psychiatric patient	1
254	bipolar disorder with psychotic feature	2014-05-16	2014-06-14	23	female	single	with partner or family	rural	Primary school	not imployed	has no work	0	no	no	no	no	no	yes	no	no	no	no	no	no	no	2022-03-05	Some concern and interest	easy	no	yes	no	no	no	no	no	no	no	no	no	no	absent	no	no	no	no	no	no	known psychiatric patient	3
255	bipolar disorder	2014-05-12	2014-06-10	28	female	married	with partner or family	rural	Not able to read and write	employed	farmer	800	no	no	no	no	no	no	no	no	no	no	no	no	no	2022-03-05	Some concern and interest	easy	no	yes	no	no	no	no	no	no	no	no	no	no	absent	no	no	no	no	no	no	newly diagnosed psychiatric patient	0
256	bipolar disorder with psychotic feature	2014-05-12	2014-06-17	56	female	married	with partner or family	rural	Not able to read and write	employed	farmer	1000	yes	no	no	yes	yes	no	no	no	no	no	no	no	no	2022-03-05	Some concern and interest	possible	no	yes	no	no	no	no	no	no	no	no	no	no	absent	no	no	no	no	no	no	known psychiatric patient	3
257	bipolar disorder with psychotic feature	2014-05-12	2014-06-08	23	male	single	with partner or family	urban	Primary school	not imployed	has no work	0	yes	no	yes	no	yes	no	no	no	no	no	no	yes	no	1 or 2	Uncertain	easy	no	yes	no	no	no	no	yes	no	no	no	no	no	absent	no	no	no	no	no	no	newly diagnosed psychiatric patient	0
258	bipolar disorder	2014-05-15	2014-06-13	29	male	single	with partner or family	urban	University or college	not imployed	has no work	0	yes	no	no	no	no	no	no	no	no	no	no	no	no	2022-03-05	Some concern and interest	easy	no	yes	no	no	no	no	no	no	no	no	no	no	absent	no	no	no	no	no	no	known psychiatric patient	4
259	schizophrenia	2014-05-04	2014-06-01	33	male	married	with partner or family	rural	High school	employed	merchant	9000	yes	no	no	no	yes	no	no	no	no	no	no	no	no	1 or 2	Uncertain	easy	yes	no	no	no	no	no	no	no	no	no	no	no	absent	no	no	no	no	no	no	known psychiatric patient	2
260	schizophrenia	2014-05-16	2014-06-07	25	female	single	with partner or family	urban	Primary school	not imployed	has no work	1000	yes	yes	no	yes	no	no	no	no	no	no	no	no	no	1 or 2	Some concern and interest	easy	yes	no	no	no	no	no	no	no	no	no	no	no	absent	no	no	no	no	no	no	known psychiatric patient	4
261	schizophrenia	2014-05-26	2014-07-03	33	male	single	with partner or family	rural	University or college	employed	civil servant	6700	no	no	no	no	yes	no	no	no	no	no	no	yes	no	1 or 2	Some concern and interest	easy	yes	no	no	no	no	no	no	no	no	no	no	no	absent	no	no	no	no	no	no	known psychiatric patient	13
262	schizophrenia	2014-05-15	2014-07-04	32	male	single	with partner or family	rural	University or college	not imployed	has no work	0	yes	no	yes	no	yes	no	no	no	no	no	no	no	no	2022-03-05	Some concern and interest	possible	yes	no	no	no	no	no	no	no	no	no	no	no	absent	no	no	no	no	no	no	known psychiatric patient	17
263	bipolar disorder with psychotic feature	2014-05-12	2014-06-24	41	female	married	with partner or family	urban	Postgraduate	employed	civil servant	12000	no	no	yes	no	yes	no	no	no	no	no	no	no	no	2022-03-05	Some concern and interest	easy	no	yes	no	no	no	no	yes	no	no	no	no	no	present	no	no	yes	no	no	no	known psychiatric patient	23
264	schizophrenia	2014-05-11	2014-06-13	27	male	single	with partner or family	rural	Primary school	not imployed	has no work	0	no	no	no	no	no	no	no	no	no	no	no	no	no	2022-03-05	Some concern and interest	easy	yes	no	no	no	no	no	no	no	no	no	no	no	absent	no	no	no	no	no	no	newly diagnosed psychiatric patient	0
265	substance use disorder	2014-05-12	2014-06-18	47	male	divorced	with partner or family	urban	Primary school	employed	self employed	5000	no	no	no	no	yes	yes	no	no	yes	no	no	no	no	1 or 2	Some concern and interest	very easy	no	no	no	no	no	yes	no	no	no	no	no	no	absent	no	no	no	no	no	no	newly diagnosed psychiatric patient	0
266	substance undiced psychosis	2014-05-04	2014-06-02	38	male	single	with partner or family	urban	High school	not imployed	has no work	0	no	no	no	no	no	no	no	no	no	no	no	no	no	1 or 2	Uncertain	difficult	no	no	no	no	no	yes	yes	no	no	no	no	no	absent	no	no	no	no	no	no	known psychiatric patient	20
267	schizoaffective disorder	2014-05-20	2014-06-22	23	male	single	with partner or family	urban	High school	employed	self employed	5500	yes	no	no	yes	no	no	no	no	no	no	no	no	no	2022-03-05	Uncertain	easy	no	no	no	no	no	no	no	no	yes	no	no	no	absent	no	no	no	no	no	no	known psychiatric patient	3
268	substance induced psychosis	2014-05-20	2014-06-24	35	male	divorced	alone	urban	High school	employed	self employed	4500	yes	no	no	no	no	yes	yes	no	no	yes	yes	yes	no	2022-03-05	Some concern and interest	very easy	no	no	no	no	no	yes	yes	no	no	no	no	no	absent	no	no	no	no	no	no	newly diagnosed psychiatric patient	0
269	bipolar disorder with psychotic feature	2014-05-10	2014-06-06	35	male	married	with partner or family	urban	Primary school	employed	merchant	12000	no	no	no	yes	no	no	no	no	no	no	no	no	no	1 or 2	Some concern and interest	difficult	no	yes	no	no	no	no	yes	no	no	no	no	no	absent	no	no	no	no	no	no	known psychiatric patient	4
270	bipolar disorder with psychotic feature	2014-05-10	2014-06-12	50	female	married	with partner or family	urban	Primary school	not imployed	has no work	1000	yes	no	no	no	yes	no	no	no	no	no	yes	no	no	1 or 2	Some concern and interest	easy	no	yes	no	no	no	no	no	no	no	no	no	no	present	no	no	yes	no	no	no	known psychiatric patient	15
271	substance use disorder	2014-05-06	2014-06-17	34	male	single	with partner or family	urban	Primary school	employed	self employed	15000	no	no	no	yes	yes	no	no	no	no	no	no	no	no	none	Some concern and interest	easy	no	no	no	no	no	yes	no	no	no	no	no	no	absent	no	no	no	no	no	no	newly diagnosed psychiatric patient	0
272	schizophrenia	2014-05-05	2014-06-12	35	female	single	with partner or family	urban	Primary school	not imployed	has no work	1000	yes	no	no	no	yes	no	no	no	no	no	no	no	no	2022-03-05	Some concern and interest	possible	yes	no	no	no	no	no	no	no	no	no	no	no	absent	no	no	no	no	no	no	known psychiatric patient	15
273	schizophrenia	2014-05-10	2014-06-12	51	male	married	with partner or family	urban	Primary school	employed	self employed	7000	yes	no	no	no	no	no	no	no	no	no	no	no	no	1 or 2	Uncertain	easy	yes	no	no	no	no	no	no	no	no	no	no	no	absent	no	no	no	no	no	no	known psychiatric patient	4
274	schizophrenia	2014-05-24	2014-07-02	42	male	divorced	with partner or family	rural	Informal education	not imployed	has no work	0	no	no	no	no	yes	no	yes	yes	yes	no	no	yes	no	2022-03-05	A lot of concern and interest	possible	yes	no	no	no	no	no	no	no	no	no	no	no	absent	no	no	no	no	no	no	known psychiatric patient	4
275	substance use disorder	2014-05-03	2014-06-02	48	male	divorced	alone	urban	Postgraduate	employed	civil servant	13000	yes	yes	yes	no	no	yes	yes	no	no	yes	no	no	no	1 or 2	Uncertain	easy	no	no	no	no	no	yes	no	no	no	no	no	no	present	no	no	yes	no	no	no	known psychiatric patient	14
276	substance induced psychosis	2014-05-19	2014-06-13	32	male	single	with partner or family	urban	High school	employed	self employed	15000	no	no	yes	no	no	no	yes	no	no	no	no	no	no	1 or 2	Some concern and interest	easy	no	no	no	no	no	yes	yes	no	no	no	no	no	absent	no	no	no	no	no	no	newly diagnosed psychiatric patient	0
277	substance use disorder	2014-05-05	2014-06-03	40	male	married	with partner or family	urban	High school	employed	self employed	11000	no	yes	no	yes	yes	no	no	no	no	no	no	no	no	2022-03-05	Some concern and interest	easy	no	no	no	no	no	yes	no	no	no	no	no	no	absent	no	no	no	no	no	no	newly diagnosed psychiatric patient	0
278	bipolar disorder with psychotic feature	2014-05-15	2014-06-13	30	female	single	with partner or family	rural	High school	employed	farmer	1000	no	no	no	no	no	no	no	no	no	no	no	no	no	2022-03-05	Some concern and interest	easy	no	yes	no	no	no	no	no	no	no	no	no	no	absent	no	no	no	no	no	no	known psychiatric patient	2
[truncated: 79 more columns]
